# Supplementary material for: Mediation of gaseous emissions and improving plant productivity by DCD and DMPP nitrification inhibitors: Meta-analysis of last three decades
Source: Environ Sci Pollut Res Int. 2023 Mar 16;30(23):64719–35. doi: 10.1007/s11356-023-26318-5 (PMC10172236; doi:10.1007/s11356-023-26318-5)
Supplement: Supplementary file 1 — (XLSX 63 kb) [file 11356_2023_26318_MOESM1_ESM.xlsx]

## Sheet: Tabelle1
study.id	author	year	title	country	crop.type	experiment.type	soil.pH count	pH type	texture	soil.texture	fertilizer.type	fert.type	inhibitor.type	response.variable
1	Corrochano-Monsalve et al	2021	Mechanism of action of nitrification inhibitors based on dimethylpyrazole: A matter of chelation	Spain	Other crops	Pot	8	Alkaline	Clay loam	Fine	Ammonium sulphate	Chemical	DMPP	N2O emission
2	Vilarrasa-Nogué et al	2020	Effect of N dose, fertilisation duration and application of a nitrification inhibitor on GHG emissions from a peach orchard	Spain	Other crops	Field	8	Alkaline	Silty laom	Medium	NH4+NO3	Chemical	DMPP	N2O emission
2	Vilarrasa-Nogué et al	2020	Effect of N dose, fertilisation duration and application of a nitrification inhibitor on GHG emissions from a peach orchard	Spain	Other crops	Field	8	Alkaline	Silty laom	Medium	NH4+NO3	Chemical	DMPP	CH4 emission
2	Vilarrasa-Nogué et al	2020	Effect of N dose, fertilisation duration and application of a nitrification inhibitor on GHG emissions from a peach orchard	Spain	Other crops	Field	8	Alkaline	Silty laom	Medium	NH4+NO3	Chemical	DMPP	CO2 emission
2	Vilarrasa-Nogué et al	2020	Effect of N dose, fertilisation duration and application of a nitrification inhibitor on GHG emissions from a peach orchard	Spain	Other crops	Field	8	Alkaline	Silty laom	Medium	NH4+NO3	Chemical	DMPP	NUE
2	Vilarrasa-Nogué et al	2020	Effect of N dose, fertilisation duration and application of a nitrification inhibitor on GHG emissions from a peach orchard	Spain	Other crops	Field	8	Alkaline	Silty laom	Medium	NH4+NO3	Chemical	DMPP	N2O emission
2	Vilarrasa-Nogué et al	2020	Effect of N dose, fertilisation duration and application of a nitrification inhibitor on GHG emissions from a peach orchard	Spain	Other crops	Field	8	Alkaline	Silty laom	Medium	NH4+NO3	Chemical	DMPP	CH4 emission
2	Vilarrasa-Nogué et al	2020	Effect of N dose, fertilisation duration and application of a nitrification inhibitor on GHG emissions from a peach orchard	Spain	Other crops	Field	8	Alkaline	Silty laom	Medium	NH4+NO3	Chemical	DMPP	CO2 emission
2	Vilarrasa-Nogué et al	2020	Effect of N dose, fertilisation duration and application of a nitrification inhibitor on GHG emissions from a peach orchard	Spain	Other crops	Field	8	Alkaline	Silty laom	Medium	NH4+NO3	Chemical	DMPP	NUE
3	Vilarrasa-Nogué et al	2020	Ammonia volatilisation from pig slurry and ANS with DMPP applied to Westerwold ryegrass (Lolium multiflorum Lam., cv. Trinova) under Mediterranean conditions	Spain	Grasses	Field	8.1	Alkaline	Coarse loamy	Medium	Ammonium nitrosulphate	Chemical	DMPP	Yield
3	Vilarrasa-Nogué et al	2020	Ammonia volatilisation from pig slurry and ANS with DMPP applied to Westerwold ryegrass (Lolium multiflorum Lam., cv. Trinova) under Mediterranean conditions	Spain	Grasses	Field	8.2	Alkaline	Coarse loamy	Medium	Ammonium nitrosulphate	Chemical	DMPP	Yield
4	Suter et al	2020	Enhanced efficiency fertilisers reduce nitrous oxide emissions and improve fertiliser 15N recovery in a Southern Australian pasture	Australia	Grasses	Field	5.7	Acidic	Loamy sand	Coarse	Urea	Chemical	DMPP	N2O emission
4	Suter et al	2020	Enhanced efficiency fertilisers reduce nitrous oxide emissions and improve fertiliser 15N recovery in a Southern Australian pasture	Australia	Grasses	Field	5.7	Acidic	Loamy sand	Coarse	Urea	Chemical	DMPP	Biomass
4	Suter et al	2020	Enhanced efficiency fertilisers reduce nitrous oxide emissions and improve fertiliser 15N recovery in a Southern Australian pasture	Australia	Grasses	Field	5.7	Acidic	Loamy sand	Coarse	Urea	Chemical	DMPP	NUE
5	Sun et al	2020	The effects of biochar and nitrification inhibitors on reactive nitrogen gas (N2O, NO and NH3) emissions in intensive vegetable fields in southeastern China	China	Vegetables	Field	6.5	Acidic	-	-	Urea	Chemical	DMPP	N2O emission
5	Sun et al	2020	The effects of biochar and nitrification inhibitors on reactive nitrogen gas (N2O, NO and NH3) emissions in intensive vegetable fields in southeastern China	China	Vegetables	Field	6.5	Acidic	-	-	Urea	Chemical	DMPP	NO emission
5	Sun et al	2020	The effects of biochar and nitrification inhibitors on reactive nitrogen gas (N2O, NO and NH3) emissions in intensive vegetable fields in southeastern China	China	Vegetables	Field	6.5	Acidic	-	-	Urea	Chemical	DMPP	NH3 emission
5	Sun et al	2020	The effects of biochar and nitrification inhibitors on reactive nitrogen gas (N2O, NO and NH3) emissions in intensive vegetable fields in southeastern China	China	Vegetables	Field	6.5	Acidic	-	-	Urea	Chemical	DMPP	Yield
6	Sha et al	2020	Nitrogen stabilizers mitigate reactive N and greenhouse gas emissions from an arable soil in North China Plain: Field and laboratory investigation	China	Maize	Field	7.7	Alkaline	silty	Medium	Urea	Chemical	DMPP	NO emission
6	Sha et al	2020	Nitrogen stabilizers mitigate reactive N and greenhouse gas emissions from an arable soil in North China Plain: Field and laboratory investigation	China	Maize	Field	7.7	Alkaline	silty	Medium	Urea	Chemical	DMPP	N2O emission
6	Sha et al	2020	Nitrogen stabilizers mitigate reactive N and greenhouse gas emissions from an arable soil in North China Plain: Field and laboratory investigation	China	Maize	Field	7.7	Alkaline	silty	Medium	Urea	Chemical	DMPP	CO2 emission
7	Mateo-Marín et al	2020	Feasibility of stabilised nitrogen fertilisers decreasing greenhouse gas emissions under optimal management in sprinkler irrigated conditions	Spain	Maize	Field	7.7	Alkaline	Clay loam	Fine	Urea	Chemical	DMPP	N2O emission
7	Mateo-Marín et al	2020	Feasibility of stabilised nitrogen fertilisers decreasing greenhouse gas emissions under optimal management in sprinkler irrigated conditions	Spain	Maize	Field	7.7	Alkaline	Clay loam	Fine	Urea	Chemical	DMPP	Yield
7	Mateo-Marín et al	2020	Feasibility of stabilised nitrogen fertilisers decreasing greenhouse gas emissions under optimal management in sprinkler irrigated conditions	Spain	Maize	Field	7.7	Alkaline	Clay loam	Fine	Urea	Chemical	DMPP	N2O emission
7	Mateo-Marín et al	2020	Feasibility of stabilised nitrogen fertilisers decreasing greenhouse gas emissions under optimal management in sprinkler irrigated conditions	Spain	Maize	Field	7.7	Alkaline	Clay loam	Fine	Urea	Chemical	DMPP	Yield
7	Mateo-Marín et al	2020	Feasibility of stabilised nitrogen fertilisers decreasing greenhouse gas emissions under optimal management in sprinkler irrigated conditions	Spain	Wheat	Field	7.7	Alkaline	Clay loam	Fine	Urea	Chemical	DMPP	N2O emission
7	Mateo-Marín et al	2020	Feasibility of stabilised nitrogen fertilisers decreasing greenhouse gas emissions under optimal management in sprinkler irrigated conditions	Spain	Wheat	Field	7.7	Alkaline	Clay loam	Fine	Urea	11	DMPP	Yield
8	Mateo-Marín et al	2020	Utility of stabilized nitrogen fertilizers to reduce nitrate leaching under optimal management practices	Spain	Maize	Field	8.27	Alkaline	clayey loam	Fine	Urea	Chemical	DMPP	Yield
8	Mateo-Marín et al	2020	Utility of stabilized nitrogen fertilizers to reduce nitrate leaching under optimal management practices	Spain	Maize	Field	8.27	Alkaline	clayey loam	Fine	Urea	Chemical	DMPP	Biomass
8	Mateo-Marín et al	2020	Utility of stabilized nitrogen fertilizers to reduce nitrate leaching under optimal management practices	Spain	Maize	Field	8.27	Alkaline	clayey loam	Fine	Urea	Chemical	DMPP	NUE
8	Mateo-Marín et al	2020	Utility of stabilized nitrogen fertilizers to reduce nitrate leaching under optimal management practices	Spain	Wheat	Field	8.27	Alkaline	clayey loam	Fine	Urea	Chemical	DMPP	Yield
8	Mateo-Marín et al	2020	Utility of stabilized nitrogen fertilizers to reduce nitrate leaching under optimal management practices	Spain	Wheat	Field	8.27	Alkaline	clayey loam	Fine	Urea	Chemical	DMPP	Biomass
8	Mateo-Marín et al	2020	Utility of stabilized nitrogen fertilizers to reduce nitrate leaching under optimal management practices	Spain	Wheat	Field	8.27	Alkaline	clayey loam	Fine	Urea	Chemical	DMPP	NUE
8	Mateo-Marín et al	2020	Utility of stabilized nitrogen fertilizers to reduce nitrate leaching under optimal management practices	Spain	Maize	Field	7.71	Alkaline	clayey loam	Fine	Urea	Chemical	DMPP	Yield
8	Mateo-Marín et al	2020	Utility of stabilized nitrogen fertilizers to reduce nitrate leaching under optimal management practices	Spain	Maize	Field	7.71	Alkaline	clayey loam	Fine	Urea	Chemical	DMPP	Biomass
8	Mateo-Marín et al	2020	Utility of stabilized nitrogen fertilizers to reduce nitrate leaching under optimal management practices	Spain	Maize	Field	7.71	Alkaline	clayey loam	Fine	Urea	Chemical	DMPP	NUE
8	Mateo-Marín et al	2020	Utility of stabilized nitrogen fertilizers to reduce nitrate leaching under optimal management practices	Spain	Wheat	Field	7.71	Alkaline	clayey loam	Fine	Urea	Chemical	DMPP	Yield
8	Mateo-Marín et al	2020	Utility of stabilized nitrogen fertilizers to reduce nitrate leaching under optimal management practices	Spain	Wheat	Field	7.71	Alkaline	clayey loam	Fine	Urea	Chemical	DMPP	Biomass
8	Mateo-Marín et al	2020	Utility of stabilized nitrogen fertilizers to reduce nitrate leaching under optimal management practices	Spain	Wheat	Field	7.71	Alkaline	clayey loam	Fine	Urea	Chemical	DMPP	NUE
9	Nair et al	2020	Nitrate leaching and nitrous oxide emissions from maize after grass-clover on a coarse sandy soil: Mitigation potentials of 3,4-dimethylpyrazole phosphate (DMPP)	Denmark	Maize	Field	6	Acidic	Sandy	Coarse	Cattle manure	Organic	DMPP	N2O emission
9	Nair et al	2020	Nitrate leaching and nitrous oxide emissions from maize after grass-clover on a coarse sandy soil: Mitigation potentials of 3,4-dimethylpyrazole phosphate (DMPP)	Denmark	Maize	Field	6	Acidic	Sandy	Coarse	Cattle manure	Organic	DMPP	NO3 leaching
10	Zhang et al	2020	Effects of enhanced efficiency nitrogen fertilizers on NH3 losses in a calcareous fluvo-aquic soil: a laboratory study	China	Fallow	Incubation	8.1	Alkaline	-	-	Urea	Chemical	DCD	NH3 emission
10	Zhang et al	2020	Effects of enhanced efficiency nitrogen fertilizers on NH3 losses in a calcareous fluvo-aquic soil: a laboratory study	China	Fallow	Incubation	8.1	Alkaline	-	-	Urea	Chemical	DCD	NH4-N in soil
10	Zhang et al	2020	Effects of enhanced efficiency nitrogen fertilizers on NH3 losses in a calcareous fluvo-aquic soil: a laboratory study	China	Fallow	Incubation	8.1	Alkaline	-	-	Urea	Chemical	DCD	NO3-N in soil
11	Yang et al	2020	Evaluation of N2O emission from rainfed wheat field in northwest agricultural land in China	China	Wheat	Field	7.44	Alkaline	-	-	Straw	Organic	DCD	N2O emission
11	Yang et al	2020	Evaluation of N2O emission from rainfed wheat field in northwest agricultural land in China	China	Wheat	Field	7.44	Alkaline	-	-	Straw	Organic	DCD	Plant N-uptake
11	Yang et al	2020	Evaluation of N2O emission from rainfed wheat field in northwest agricultural land in China	China	Wheat	Field	7.44	Alkaline	-	-	Straw	Organic	DCD	CH4 emission
11	Yang et al	2020	Evaluation of N2O emission from rainfed wheat field in northwest agricultural land in China	China	Wheat	Field	7.44	Alkaline	-	-	Straw	Organic	DCD	Yield
11	Yang et al	2020	Evaluation of N2O emission from rainfed wheat field in northwest agricultural land in China	China	Wheat	Field	7.44	Alkaline	-	-	Straw	Organic	DCD	NUE
12	Simon et al	2020	Does Brachiaria humidicola and dicyandiamide reduce nitrous oxide and ammonia emissions from cattle urine patches in the subtropics?	Brazil	Grasses	Field	4.7	Acidic	-	-	Urine	Organic	DCD	N2O emission
12	Simon et al	2020	Does Brachiaria humidicola and dicyandiamide reduce nitrous oxide and ammonia emissions from cattle urine patches in the subtropics?	Brazil	Grasses	Field	4.7	Acidic	-	-	Urine	Organic	DCD	NH3 emission
12	Simon et al	2020	Does Brachiaria humidicola and dicyandiamide reduce nitrous oxide and ammonia emissions from cattle urine patches in the subtropics?	Brazil	Grasses	Field	4.7	Acidic	-	-	Urine	Organic	DCD	NH4-N in soil
12	Simon et al	2020	Does Brachiaria humidicola and dicyandiamide reduce nitrous oxide and ammonia emissions from cattle urine patches in the subtropics?	Brazil	Grasses	Field	4.7	Acidic	-	-	Urine	Organic	DCD	NO3-N in soil
12	Simon et al	2020	Does Brachiaria humidicola and dicyandiamide reduce nitrous oxide and ammonia emissions from cattle urine patches in the subtropics?	Brazil	Grasses	Field	4.7	Acidic	-	-	Urine	Organic	DCD	Biomass
12	Simon et al	2020	Does Brachiaria humidicola and dicyandiamide reduce nitrous oxide and ammonia emissions from cattle urine patches in the subtropics?	Brazil	Grasses	Field	4.7	Acidic	-	-	Urine	Organic	DCD	N2O emission
12	Simon et al	2020	Does Brachiaria humidicola and dicyandiamide reduce nitrous oxide and ammonia emissions from cattle urine patches in the subtropics?	Brazil	Grasses	Field	4.7	Acidic	-	-	Urine	Organic	DCD	NH3 emission
12	Simon et al	2020	Does Brachiaria humidicola and dicyandiamide reduce nitrous oxide and ammonia emissions from cattle urine patches in the subtropics?	Brazil	Grasses	Field	4.7	Acidic	-	-	Urine	Organic	DCD	NH4-N in soil
12	Simon et al	2020	Does Brachiaria humidicola and dicyandiamide reduce nitrous oxide and ammonia emissions from cattle urine patches in the subtropics?	Brazil	Grasses	Field	4.7	Acidic	-	-	Urine	Organic	DCD	NO3-N in soil
12	Simon et al	2020	Does Brachiaria humidicola and dicyandiamide reduce nitrous oxide and ammonia emissions from cattle urine patches in the subtropics?	Brazil	Grasses	Field	4.7	Acidic	-	-	Urine	Organic	DCD	Biomass
13	Jumadi et al	2020	Combined effects of nitrification inhibitor and zeolite on greenhouse gas fluxes and corn growth	Indonesia	Maize	Field	-	-	-	-	Urea	Chemical	DCD	N2O emission
13	Jumadi et al	2020	Combined effects of nitrification inhibitor and zeolite on greenhouse gas fluxes and corn growth	Indonesia	Maize	Field	-	-	-	-	Urea	Chemical	DCD	Biomass
14	Herr et al	2020	Effect of Nitrification Inhibitors on N2O Emissions after Cattle Slurry Application	Germany	Wheat	Field	6.8	Acidic	Silty loam	Medium	Cattle Slurry	Organic	DMPP	N2O emission
14	Herr et al	2020	Effect of Nitrification Inhibitors on N2O Emissions after Cattle Slurry Application	Germany	Wheat	Field	6.8	Acidic	Silty loam	Medium	Cattle Slurry	Organic	DCD	N2O emission
15	Gaihre et al	2020	Mitigating N2O and NO Emissions from Direct-Seeded Rice with Nitrification Inhibitor and Urea Deep Placement	USA	Rice	Field	6.35	Acidic	-	-	Urea	Chemical	DCD	N2O emission
15	Gaihre et al	2020	Mitigating N2O and NO Emissions from Direct-Seeded Rice with Nitrification Inhibitor and Urea Deep Placement	USA	Rice	Field	6.35	Acidic	-	-	Urea	Chemical	DCD	CO2 emission
15	Gaihre et al	2020	Mitigating N2O and NO Emissions from Direct-Seeded Rice with Nitrification Inhibitor and Urea Deep Placement	USA	Rice	Field	6.35	Acidic	-	-	Urea	Chemical	DCD	NO emission
15	Gaihre et al	2020	Mitigating N2O and NO Emissions from Direct-Seeded Rice with Nitrification Inhibitor and Urea Deep Placement	USA	Rice	Field	6.35	Acidic	-	-	Urea	Chemical	DCD	Yield
15	Gaihre et al	2020	Mitigating N2O and NO Emissions from Direct-Seeded Rice with Nitrification Inhibitor and Urea Deep Placement	USA	Rice	Field	6.35	Acidic	-	-	Urea	Chemical	DCD	Grain N-content
15	Gaihre et al	2020	Mitigating N2O and NO Emissions from Direct-Seeded Rice with Nitrification Inhibitor and Urea Deep Placement	USA	Rice	Field	6.35	Acidic	-	-	Urea	Chemical	DCD	Plant N-uptake
16	Du et al	2020	Effect of nitrification inhibitor on plant biomass and N2O emission rates in alpine meadows on the Tibetan Plateau	China	Grasses	Field	-	-	-	-	No Fertilizer	No Fertilizer	DCD	N2O emission
16	Du et al	2020	Effect of nitrification inhibitor on plant biomass and N2O emission rates in alpine meadows on the Tibetan Plateau	China	Grasses	Field	-	-	-	-	No Fertilizer	No Fertilizer	DMPP	N2O emission
17	Wang et al	2020	Nitrification Inhibitor 3,4-Dimethylpyrazole Phosphate Application During the Later Stage of Apple Fruit Expansion Regulates Soil Mineral Nitrogen and Tree Carbon–Nitrogen Nutrition, and Improves Fruit Quality	China	Other crops	Field	-	-	-	-	No Fertilizer	No Fertilizer	DMPP	NH3 emission
17	Wang et al	2020	Nitrification Inhibitor 3,4-Dimethylpyrazole Phosphate Application During the Later Stage of Apple Fruit Expansion Regulates Soil Mineral Nitrogen and Tree Carbon–Nitrogen Nutrition, and Improves Fruit Quality	China	Other crops	Field	-	-	-	-	No Fertilizer	No Fertilizer	DMPP	Plant N-uptake
17	Wang et al	2020	Nitrification Inhibitor 3,4-Dimethylpyrazole Phosphate Application During the Later Stage of Apple Fruit Expansion Regulates Soil Mineral Nitrogen and Tree Carbon–Nitrogen Nutrition, and Improves Fruit Quality	China	Other crops	Field	-	-	-	-	No Fertilizer	No Fertilizer	DMPP	Yield
18	Sheikhi et al	2020	Biochar counteracts nitrification inhibitor DMPP–mediated negative effect on spinach (Spinacia oleracea L.) growth	Iran	Vegetables	Field	7.6	Alkaline	Sandy loam calcareous	Medium	Fertilizer	Chemical	DMPP	NUE
18	Sheikhi et al	2020	Biochar counteracts nitrification inhibitor DMPP–mediated negative effect on spinach (Spinacia oleracea L.) growth	Iran	Vegetables	Field	7.6	Alkaline	Sandy loam calcareous	Medium	Fertilizer	Chemical	DMPP	Yield
18	Sheikhi et al	2020	Biochar counteracts nitrification inhibitor DMPP–mediated negative effect on spinach (Spinacia oleracea L.) growth	Iran	Vegetables	Field	7.6	Alkaline	Sandy loam calcareous	Medium	Fertilizer	Chemical	DMPP	NUE
18	Sheikhi et al	2020	Biochar counteracts nitrification inhibitor DMPP–mediated negative effect on spinach (Spinacia oleracea L.) growth	Iran	Vegetables	Field	7.6	Alkaline	Sandy loam calcareous	Medium	Fertilizer	Chemical	DMPP	Yield
18	Sheikhi et al	2020	Biochar counteracts nitrification inhibitor DMPP–mediated negative effect on spinach (Spinacia oleracea L.) growth	Iran	Vegetables	Field	7.6	Alkaline	Sandy loam calcareous	Medium	Fertilizer	Chemical	DMPP	NUE
19	Redding et al	2020	Can Nitrogen Source and Nitrification Inhibitors Affect In-Season Nitrogen Supply?	Australia	Grasses	Pot	7.7	Alkaline	-	-	Urea	Chemical	DCD	Plant N-uptake
19	Redding et al	2020	Can Nitrogen Source and Nitrification Inhibitors Affect In-Season Nitrogen Supply?	Australia	Grasses	Pot	7.7	Alkaline	-	-	Urea	Chemical	DMPP	Plant N-uptake
19	Redding et al	2020	Can Nitrogen Source and Nitrification Inhibitors Affect In-Season Nitrogen Supply?	Australia	Grasses	Pot	7.7	Alkaline	-	-	Urea	Chemical	DCD	NO3-N in soil
19	Redding et al	2020	Can Nitrogen Source and Nitrification Inhibitors Affect In-Season Nitrogen Supply?	Australia	Grasses	Pot	7.7	Alkaline	-	-	Urea	Chemical	DMPP	NO3-N in soil
20	Osorio et al	2020	Vegetative and Physiological Responses of “Emerald” Blueberry to Ammoniacal Sources with a Nitrification Inhibitor	Chile	Other crops	Pot	-	-	-	-	NO3NH4	Chemical	DMPP	Biomass
20	Osorio et al	2020	Vegetative and Physiological Responses of “Emerald” Blueberry to Ammoniacal Sources with a Nitrification Inhibitor	Chile	Other crops	Pot	-	-	-	-	NH4	Chemical	DMPP	Biomass
21	Okyay et al	2020	Identifying the function of dimethylpyrazole phosphate as nitrification inhibitor in lettuce growth trials by using an agrotextile material with controlled fertilizer release property	Turkey	Vegetables	Pot	7.1	Alkaline	Loamy	Medium	Fertilizer	Chemical	DMPP	Plant N-uptake
21	Okyay et al	2020	Identifying the function of dimethylpyrazole phosphate as nitrification inhibitor in lettuce growth trials by using an agrotextile material with controlled fertilizer release property	Turkey	Vegetables	Pot	7.1	Alkaline	Loamy	Medium	Fertilizer	Chemical	DMPP	NH4-N in soil
21	Okyay et al	2020	Identifying the function of dimethylpyrazole phosphate as nitrification inhibitor in lettuce growth trials by using an agrotextile material with controlled fertilizer release property	Turkey	Vegetables	Pot	7.1	Alkaline	Loamy	Medium	Fertilizer	Chemical	DMPP	NO3-N in soil
22	Liu et al	2020	Adding NBPT to urea increases N use efficiency of maize and decreases the abundance of N-cycling soil microbes under reduced fertilizer-N rate on the North China Plain	China	Maize	Field	7.94	Alkaline	-	-	Urea	Chemical	DMPP	Biomass
22	Liu et al	2020	Adding NBPT to urea increases N use efficiency of maize and decreases the abundance of N-cycling soil microbes under reduced fertilizer-N rate on the North China Plain	China	Maize	Field	7.94	Alkaline	-	-	Urea	Chemical	DMPP	Yield
22	Liu et al	2020	Adding NBPT to urea increases N use efficiency of maize and decreases the abundance of N-cycling soil microbes under reduced fertilizer-N rate on the North China Plain	China	Maize	Field	7.94	Alkaline	-	-	Urea	Chemical	DMPP	Plant N-uptake
23	Karydogianni et al	2020	Effect of nitrogen fertilizations, with and without inhibitors, on cotton growth and fiber quality	Greece	Other crops	Field	7.44	Alkaline	Clay loam	Fine	Urea	Chemical	DCD	Biomass
23	Karydogianni et al	2020	Effect of nitrogen fertilizations, with and without inhibitors, on cotton growth and fiber quality	Greece	Other crops	Field	7.44	Alkaline	Clay loam	Fine	Urea	Chemical	DCD	Yield
23	Karydogianni et al	2020	Effect of nitrogen fertilizations, with and without inhibitors, on cotton growth and fiber quality	Greece	Other crops	Field	7.44	Alkaline	Clay loam	Fine	Urea	Chemical	DCD	Plant N-uptake
24	Chiodini et al	2019	The Nitrification Inhibitor Vizura® Reduces N2O Emissions When Added to Digestate before Injection under Irrigated Maize in the Po Valley (Northern Italy)	Italy	Maize	Field	6.8	Acidic	Sandy loam	Medium	RAW digestate	Organic	DMPP	N2O emission
24	Chiodini et al	2019	The Nitrification Inhibitor Vizura® Reduces N2O Emissions When Added to Digestate before Injection under Irrigated Maize in the Po Valley (Northern Italy)	Italy	Maize	Field	6.7	Acidic	Loam	Medium	RAW digestate	Organic	DMPP	N2O emission
25	Thers et al	2019	DMPP reduced nitrification, but not annual N2O emissions from mineral fertilizer applied to oilseed rape on a sandy loam soil	Denmark	Other crops	Field	-	-	Sandy loam	Medium	Rosier (7% NO3-N & 19% NH4-N)	Chemical	DMPP	N2O emission
25	Thers et al	2019	DMPP reduced nitrification, but not annual N2O emissions from mineral fertilizer applied to oilseed rape on a sandy loam soil	Denmark	Other crops	Field	-	-	Sandy loam	Medium	Rosier (7% NO3-N & 19% NH4-N)	Chemical	DMPP	Yield
25	Thers et al	2019	DMPP reduced nitrification, but not annual N2O emissions from mineral fertilizer applied to oilseed rape on a sandy loam soil	Denmark	Other crops	Field	-	-	Sandy loam	Medium	Rosier (7% NO3-N & 19% NH4-N)	Chemical	DMPP	Yield
25	Thers et al	2019	DMPP reduced nitrification, but not annual N2O emissions from mineral fertilizer applied to oilseed rape on a sandy loam soil	Denmark	Other crops	Field	-	-	Sandy loam	Medium	Rosier (7% NO3-N & 19% NH4-N)	Chemical	DMPP	Yield
25	Thers et al	2019	DMPP reduced nitrification, but not annual N2O emissions from mineral fertilizer applied to oilseed rape on a sandy loam soil	Denmark	Other crops	Field	-	-	Sandy loam	Medium	Rosier (7% NO3-N & 19% NH4-N)	Chemical	DMPP	Grain N-content
26	Li et al	2019	Effects of 3,4-dimethylpyrazole phosphate (DMPP) on the abundance of ammonia oxidizers and denitrifiers in two different intensive vegetable cultivation soils	China	Vegetables	Incubation	6.7	Acidic	-	-	Urea	Chemical	DMPP	N2O emission
26	Li et al	2019	Effects of 3,4-dimethylpyrazole phosphate (DMPP) on the abundance of ammonia oxidizers and denitrifiers in two different intensive vegetable cultivation soils	China	Vegetables	Incubation	6.7	Acidic	-	-	Urea	Chemical	DMPP	N2O emission
27	Jumadi et al	2019	Emissions of nitrous oxide and methane from rice field after granulated urea application with nitrification inhibitors and zeolite under different water managements	Indonesia	Rice	Field	6.7	Acidic	Silt clay loam	Medium	Urea	Chemical	DCD	CH4 emission
27	Jumadi et al	2019	Emissions of nitrous oxide and methane from rice field after granulated urea application with nitrification inhibitors and zeolite under different water managements	Indonesia	Rice	Field	6.7	Acidic	Silt clay loam	Medium	Urea	Chemical	DCD	N2O emission
27	Jumadi et al	2019	Emissions of nitrous oxide and methane from rice field after granulated urea application with nitrification inhibitors and zeolite under different water managements	Indonesia	Rice	Field	6.7	Acidic	Silt clay loam	Medium	Urea	Chemical	DCD	Yield
28	Teutscherova et al	2019	Native arbuscular mycorrhizal fungi increase the abundance of ammonia-oxidizing bacteria, but suppress nitrous oxide emissions shortly after urea application	Brazil	Grasses	Field	-	-	-	-	Urea	Chemical	DCD	Biomass
28	Teutscherova et al	2019	Native arbuscular mycorrhizal fungi increase the abundance of ammonia-oxidizing bacteria, but suppress nitrous oxide emissions shortly after urea application	Brazil	Grasses	Field	-	-	-	-	Urea	Chemical	DCD	Plant N-uptake
28	Teutscherova et al	2019	Native arbuscular mycorrhizal fungi increase the abundance of ammonia-oxidizing bacteria, but suppress nitrous oxide emissions shortly after urea application	Brazil	Grasses	Field	-	-	-	-	Urea	Chemical	DCD	NH4-N in soil
28	Teutscherova et al	2019	Native arbuscular mycorrhizal fungi increase the abundance of ammonia-oxidizing bacteria, but suppress nitrous oxide emissions shortly after urea application	Brazil	Grasses	Field	-	-	-	-	Urea	Chemical	DCD	NO3-N in soil
29	Souza et al	2019	Contrasting effects of inhibitors and biostimulants on agronomic performance and reactive nitrogen losses during irrigated potato production	USA	Grasses	Field	6.1	Acidic	Loamy sand	Coarse	Urea	Chemical	DCD	N2O emission
29	Souza et al	2019	Contrasting effects of inhibitors and biostimulants on agronomic performance and reactive nitrogen losses during irrigated potato production	USA	Grasses	Field	6.1	Acidic	Loamy sand	Coarse	Urea	Chemical	DMPP	N2O emission
29	Souza et al	2019	Contrasting effects of inhibitors and biostimulants on agronomic performance and reactive nitrogen losses during irrigated potato production	USA	Grasses	Field	6.1	Acidic	Loamy sand	Coarse	Urea	Chemical	DCD	Yield
29	Souza et al	2019	Contrasting effects of inhibitors and biostimulants on agronomic performance and reactive nitrogen losses during irrigated potato production	USA	Grasses	Field	6.1	Acidic	Loamy sand	Coarse	Urea	Chemical	DMPP	Yield
29	Souza et al	2019	Contrasting effects of inhibitors and biostimulants on agronomic performance and reactive nitrogen losses during irrigated potato production	USA	Grasses	Field	6.1	Acidic	Loamy sand	Coarse	Urea	Chemical	DCD	Plant N-uptake
29	Souza et al	2019	Contrasting effects of inhibitors and biostimulants on agronomic performance and reactive nitrogen losses during irrigated potato production	USA	Grasses	Field	6.1	Acidic	Loamy sand	Coarse	Urea	Chemical	DMPP	Plant N-uptake
29	Souza et al	2019	Contrasting effects of inhibitors and biostimulants on agronomic performance and reactive nitrogen losses during irrigated potato production	USA	Grasses	Field	6.1	Acidic	Loamy sand	Coarse	Urea	Chemical	DCD	NO3-N in soil
29	Souza et al	2019	Contrasting effects of inhibitors and biostimulants on agronomic performance and reactive nitrogen losses during irrigated potato production	USA	Grasses	Field	6.1	Acidic	Loamy sand	Coarse	Urea	Chemical	DMPP	NO3-N in soil
30	Schwenke and Haigh	2019	Urea-induced nitrous oxide emissions under sub-tropical rain-fed sorghum and sunflower were nullified by DMPP, partially mitigated by polymer-coated urea, or enhanced by a blend of urea and polymer-coated urea	UK	Other crops	Field	8.2	Alkaline	Medium–heavy clay	Fine	Urea	Chemical	DMPP	N2O emission
30	Schwenke and Haigh	2019	Urea-induced nitrous oxide emissions under sub-tropical rain-fed sorghum and sunflower were nullified by DMPP, partially mitigated by polymer-coated urea, or enhanced by a blend of urea and polymer-coated urea	UK	Other crops	Field	8.2	Alkaline	Medium–heavy clay	Fine	Urea	Chemical	DMPP	Yield
30	Schwenke and Haigh	2019	Urea-induced nitrous oxide emissions under sub-tropical rain-fed sorghum and sunflower were nullified by DMPP, partially mitigated by polymer-coated urea, or enhanced by a blend of urea and polymer-coated urea	UK	Other crops	Field	8.2	Alkaline	Medium–heavy clay	Fine	Urea	Chemical	DMPP	Biomass
31	Deng et al	2019	Biochar is comparable to dicyandiamide in the mitigation of nitrous oxide emissions from Camellia oleifera abel. Fields	China	Other crops	Field	4.45	Acidic	-	-	NH4NO3	Chemical	DCD	N2O emission
32	Cardenas et al	2019	Nitrogen use efficiency and nitrous oxide emissions from five UK fertilised grasslands	UK	Grasses	Field	5.6	Acidic	Sandy loam	Medium	Ammonium nitrate	Chemical	DCD	N2O emission
32	Cardenas et al	2019	Nitrogen use efficiency and nitrous oxide emissions from five UK fertilised grasslands	UK	Grasses	Field	7.6	Alkaline	Clay	Medium	Ammonium nitrate	Chemical	DCD	N2O emission
32	Cardenas et al	2019	Nitrogen use efficiency and nitrous oxide emissions from five UK fertilised grasslands	UK	Grasses	Field	5.5	Acidic	Clay loam	Medium	Ammonium nitrate	Chemical	DCD	N2O emission
32	Cardenas et al	2019	Nitrogen use efficiency and nitrous oxide emissions from five UK fertilised grasslands	UK	Grasses	Field	6.5	Acidic	Clay loam	Medium	Ammonium nitrate	Chemical	DCD	N2O emission
32	Cardenas et al	2019	Nitrogen use efficiency and nitrous oxide emissions from five UK fertilised grasslands	UK	Grasses	Field	5.5	Acidic	Clay loam	Medium	Ammonium nitrate	Chemical	DCD	N2O emission
32	Cardenas et al	2019	Nitrogen use efficiency and nitrous oxide emissions from five UK fertilised grasslands	UK	Grasses	Field	5.6	Acidic	Sandy loam	Medium	Ammonium nitrate	Chemical	DCD	Yield
32	Cardenas et al	2019	Nitrogen use efficiency and nitrous oxide emissions from five UK fertilised grasslands	UK	Grasses	Field	7.6	Alkaline	Clay	Fine	Ammonium nitrate	Chemical	DCD	Yield
32	Cardenas et al	2019	Nitrogen use efficiency and nitrous oxide emissions from five UK fertilised grasslands	UK	Grasses	Field	5.5	Acidic	Clay loam	Fine	Ammonium nitrate	Chemical	DCD	Yield
32	Cardenas et al	2019	Nitrogen use efficiency and nitrous oxide emissions from five UK fertilised grasslands	UK	Grasses	Field	6.5	Acidic	Clay loam	Fine	Ammonium nitrate	Chemical	DCD	Yield
32	Cardenas et al	2019	Nitrogen use efficiency and nitrous oxide emissions from five UK fertilised grasslands	UK	Grasses	Field	5.5	Acidic	Clay loam	Fine	Ammonium nitrate	Chemical	DCD	Yield
33	Hatano et al	2019	Effect of the Nitrification Inhibitor 3,4-Dimethylpyrazole Phosphate on the Deep Placement of Nitrogen Fertilizers for Soybean Cultivation	Japan	Other crops	Incubation	6.8	Acidic	-	-	Urea	Chemical	DMPP	Biomass
33	Hatano et al	2019	Effect of the Nitrification Inhibitor 3,4-Dimethylpyrazole Phosphate on the Deep Placement of Nitrogen Fertilizers for Soybean Cultivation	Japan	Other crops	Incubation	6.8	Acidic	-	-	Urea	Chemical	DMPP	Plant N-uptake
33	Hatano et al	2019	Effect of the Nitrification Inhibitor 3,4-Dimethylpyrazole Phosphate on the Deep Placement of Nitrogen Fertilizers for Soybean Cultivation	Japan	Other crops	Incubation	6.8	Acidic	-	-	Urea	Chemical	DMPP	Yield
33	Hatano et al	2019	Effect of the Nitrification Inhibitor 3,4-Dimethylpyrazole Phosphate on the Deep Placement of Nitrogen Fertilizers for Soybean Cultivation	Japan	Other crops	Incubation	6.8	Acidic	-	-	Urea	Chemical	DMPP	NH4-N in soil
33	Hatano et al	2019	Effect of the Nitrification Inhibitor 3,4-Dimethylpyrazole Phosphate on the Deep Placement of Nitrogen Fertilizers for Soybean Cultivation	Japan	Other crops	Incubation	6.8	Acidic	-	-	Urea	Chemical	DMPP	NO3-N in soil
34	Rose et al	2018	No evidence for higher agronomic N use efficiency or lower nitrous oxide emissions from enhanced efficiency fertilisers in aerobic subtropical rice	Australia	Rice	Field	5.5	Acidic	Clay loam	Fine	Urea	Chemical	DMPP	N2O emission
34	Rose et al	2018	No evidence for higher agronomic N use efficiency or lower nitrous oxide emissions from enhanced efficiency fertilisers in aerobic subtropical rice	Australia	Rice	Field	4.9	Acidic	Peat soil	Fine	Urea	Chemical	DMPP	N2O emission
35	Huérfano et al	2018	DMPSA and DMPP equally reduce N2O emissions from a maize-ryegrass forage rotation under Atlantic climate conditions	Spain	Maize	Field	7	Neutral	silt loam	Medium	Ammonium sulphate	Chemical	DMPP	N2O emission
35	Huérfano et al	2018	DMPSA and DMPP equally reduce N2O emissions from a maize-ryegrass forage rotation under Atlantic climate conditions	Spain	Maize	Field	7	Neutral	silt loam	Medium	Ammonium sulphate	Chemical	DMPP	CH4 emission
35	Huérfano et al	2018	DMPSA and DMPP equally reduce N2O emissions from a maize-ryegrass forage rotation under Atlantic climate conditions	Spain	Maize	Field	7	Neutral	silt loam	Medium	Ammonium sulphate	Chemical	DMPP	Yield
35	Huérfano et al	2018	DMPSA and DMPP equally reduce N2O emissions from a maize-ryegrass forage rotation under Atlantic climate conditions	Spain	Maize	Field	7	Neutral	silt loam	Medium	Ammonium sulphate	Chemical	DMPP	Yield
36	He et al	2018	A two years study on the combined effects of biochar and inhibitors on ammonia volatilization in an intensively managed rice field	China	Rice	Field	5.3	Acidic	Clay loam	Fine	Urea	Chemical	DCD	NH3 emission
36	He et al	2018	A two years study on the combined effects of biochar and inhibitors on ammonia volatilization in an intensively managed rice field	China	Rice	Field	5.3	Acidic	Clay loam	Fine	Urea	Chemical	DCD	Yield
36	He et al	2018	A two years study on the combined effects of biochar and inhibitors on ammonia volatilization in an intensively managed rice field	China	Rice	Field	5.3	Acidic	Clay loam	Fine	Urea	Chemical	DCD	Plant N-uptake
36	He et al	2018	A two years study on the combined effects of biochar and inhibitors on ammonia volatilization in an intensively managed rice field	China	Rice	Field	5.3	Acidic	Clay loam	Fine	Urea	Chemical	DCD	NUE
36	He et al	2018	Effects of application of inhibitors and biochar to fertilizer on gaseous nitrogen emissions from an intensively managed wheat field	China	Wheat	Field	5.6	Acidic	Clay loam	Fine	Urea	Chemical	DCD	N2O emission
36	He et al	2018	Effects of application of inhibitors and biochar to fertilizer on gaseous nitrogen emissions from an intensively managed wheat field	China	Wheat	Field	5.6	Acidic	Clay loam	Fine	Urea	Chemical	DCD	NO emission
36	He et al	2018	Effects of application of inhibitors and biochar to fertilizer on gaseous nitrogen emissions from an intensively managed wheat field	China	Wheat	Field	5.6	Acidic	Clay loam	Fine	Urea	Chemical	DCD	NH3 emission
36	He et al	2018	Effects of application of inhibitors and biochar to fertilizer on gaseous nitrogen emissions from an intensively managed wheat field	China	Wheat	Field	5.6	Acidic	Clay loam	Fine	Urea	Chemical	DCD	Biomass
36	He et al	2018	Effects of application of inhibitors and biochar to fertilizer on gaseous nitrogen emissions from an intensively managed wheat field	China	Wheat	Field	5.6	Acidic	Clay loam	Fine	Urea	Chemical	DCD	Plant N-uptake
36	He et al	2018	Effects of application of inhibitors and biochar to fertilizer on gaseous nitrogen emissions from an intensively managed wheat field	China	Wheat	Field	5.6	Acidic	Clay loam	Fine	Urea	Chemical	DCD	NUE
37	Fan et al	2018	Nitrification inhibitors mitigated reactive gaseous nitrogen intensity in intensive vegetable soils from China	China	Vegetables	Pot	7.6	Alkaline	Sandy silty loam	Medium	Urea	Chemical	DCD	NO3-N in soil
37	Fan et al	2018	Nitrification inhibitors mitigated reactive gaseous nitrogen intensity in intensive vegetable soils from China	China	Vegetables	Pot	7.6	Alkaline	Sandy silty loam	Medium	Urea	Chemical	DCD	NH4-N in soil
37	Fan et al	2018	Nitrification inhibitors mitigated reactive gaseous nitrogen intensity in intensive vegetable soils from China	China	Vegetables	Pot	7.6	Alkaline	Sandy silty loam	Medium	Urea	Chemical	DCD	N2O emission
37	Fan et al	2018	Nitrification inhibitors mitigated reactive gaseous nitrogen intensity in intensive vegetable soils from China	China	Vegetables	Pot	7.6	Alkaline	Sandy silty loam	Medium	Urea	Chemical	DCD	NO emission
37	Fan et al	2018	Nitrification inhibitors mitigated reactive gaseous nitrogen intensity in intensive vegetable soils from China	China	Vegetables	Pot	7.6	Alkaline	Sandy silty loam	Medium	Urea	Chemical	DCD	NH3 emission
37	Fan et al	2018	Nitrification inhibitors mitigated reactive gaseous nitrogen intensity in intensive vegetable soils from China	China	Vegetables	Pot	7.6	Alkaline	Sandy silty loam	Medium	Urea	Chemical	DCD	Yield
37	Fan et al	2018	Nitrification inhibitors mitigated reactive gaseous nitrogen intensity in intensive vegetable soils from China	China	Vegetables	Pot	7.6	Alkaline	Silty clay loam	Medium	Urea	Chemical	DCD	NO3-N in soil
37	Fan et al	2018	Nitrification inhibitors mitigated reactive gaseous nitrogen intensity in intensive vegetable soils from China	China	Vegetables	Pot	7.6	Alkaline	Silty clay loam	Medium	Urea	Chemical	DCD	NH4-N in soil
37	Fan et al	2018	Nitrification inhibitors mitigated reactive gaseous nitrogen intensity in intensive vegetable soils from China	China	Vegetables	Pot	7.6	Alkaline	Silty clay loam	Medium	Urea	Chemical	DCD	N2O emission
37	Fan et al	2018	Nitrification inhibitors mitigated reactive gaseous nitrogen intensity in intensive vegetable soils from China	China	Vegetables	Pot	7.6	Alkaline	Silty clay loam	Medium	Urea	Chemical	DCD	NO emission
37	Fan et al	2018	Nitrification inhibitors mitigated reactive gaseous nitrogen intensity in intensive vegetable soils from China	China	Vegetables	Pot	7.6	Alkaline	Silty clay loam	Medium	Urea	Chemical	DCD	NH3 emission
37	Fan et al	2018	Nitrification inhibitors mitigated reactive gaseous nitrogen intensity in intensive vegetable soils from China	China	Vegetables	Pot	7.6	Alkaline	Silty clay loam	Medium	Urea	Chemical	DCD	Yield
37	Fan et al	2018	Nitrification inhibitors mitigated reactive gaseous nitrogen intensity in intensive vegetable soils from China	China	Vegetables	Pot	5.6	Alkaline	Sandy loam	Medium	Urea	Chemical	DCD	NO3-N in soil
37	Fan et al	2018	Nitrification inhibitors mitigated reactive gaseous nitrogen intensity in intensive vegetable soils from China	China	Vegetables	Pot	5.6	Alkaline	Sandy loam	Medium	Urea	Chemical	DCD	NH4-N in soil
37	Fan et al	2018	Nitrification inhibitors mitigated reactive gaseous nitrogen intensity in intensive vegetable soils from China	China	Vegetables	Pot	5.6	Alkaline	Sandy loam	Medium	Urea	Chemical	DCD	N2O emission
37	Fan et al	2018	Nitrification inhibitors mitigated reactive gaseous nitrogen intensity in intensive vegetable soils from China	China	Vegetables	Pot	5.6	Alkaline	Sandy loam	Medium	Urea	Chemical	DCD	NO emission
37	Fan et al	2018	Nitrification inhibitors mitigated reactive gaseous nitrogen intensity in intensive vegetable soils from China	China	Vegetables	Pot	5.6	Alkaline	Sandy loam	Medium	Urea	Chemical	DCD	NH3 emission
37	Fan et al	2018	Nitrification inhibitors mitigated reactive gaseous nitrogen intensity in intensive vegetable soils from China	China	Vegetables	Pot	5.6	Alkaline	Sandy loam	Medium	Urea	Chemical	DCD	Yield
37	Fan et al	2018	Nitrification inhibitors mitigated reactive gaseous nitrogen intensity in intensive vegetable soils from China	China	Vegetables	Pot	8.2	Alkaline	Sandy silty loam	Medium	Urea	Chemical	DCD	NO3-N in soil
37	Fan et al	2018	Nitrification inhibitors mitigated reactive gaseous nitrogen intensity in intensive vegetable soils from China	China	Vegetables	Pot	8.2	Alkaline	Sandy silty loam	Medium	Urea	Chemical	DCD	NH4-N in soil
37	Fan et al	2018	Nitrification inhibitors mitigated reactive gaseous nitrogen intensity in intensive vegetable soils from China	China	Vegetables	Pot	8.2	Alkaline	Sandy silty loam	Medium	Urea	Chemical	DCD	N2O emission
37	Fan et al	2018	Nitrification inhibitors mitigated reactive gaseous nitrogen intensity in intensive vegetable soils from China	China	Vegetables	Pot	8.2	Alkaline	Sandy silty loam	Medium	Urea	Chemical	DCD	NO emission
37	Fan et al	2018	Nitrification inhibitors mitigated reactive gaseous nitrogen intensity in intensive vegetable soils from China	China	Vegetables	Pot	8.2	Alkaline	Sandy silty loam	Medium	Urea	Chemical	DCD	NH3 emission
37	Fan et al	2018	Nitrification inhibitors mitigated reactive gaseous nitrogen intensity in intensive vegetable soils from China	China	Vegetables	Pot	8.2	Alkaline	Sandy silty loam	Medium	Urea	Chemical	DCD	Yield
38	Dong et al	2018	Effects of urease and nitrification inhibitors on nitrous oxide emissions and nitrifying/denitrifying microbial communities in a rainfed maize soil: A 6-year field observation	China	Maize	Field	5.8	Acidic	-	-	Urea	Chemical	DCD	N2O emission
39	Simon et al	2018	Nitrous oxide emission factors from cattle urine and dung, and dicyandiamide (DCD) as a mitigation strategy in subtropical pastures	Brazil	Grasses	Field	-	-	-	-	Urine	Organic	DCD	N2O emission
39	Simon et al	2018	Nitrous oxide emission factors from cattle urine and dung, and dicyandiamide (DCD) as a mitigation strategy in subtropical pastures	Brazil	Grasses	Field	-	-	-	-	Dung	Organic	DCD	N2O emission
40	Ma et al	2018	Urea fertigation sources affect nitrous oxide emission from a drip-fertigated cotton field in northwestern China	China	Other crops	Field	8	Alkaline	Sandy loam	Medium	Urea	Chemical	DCD	N2O emission
40	Ma et al	2018	Urea fertigation sources affect nitrous oxide emission from a drip-fertigated cotton field in northwestern China	China	Other crops	Field	8	Alkaline	Sandy loam	Medium	Urea	Chemical	DCD	Yield
40	Ma et al	2018	Urea fertigation sources affect nitrous oxide emission from a drip-fertigated cotton field in northwestern China	China	Other crops	Field	8	Alkaline	Sandy loam	Medium	Urea	Chemical	DCD	Plant N-uptake
40	Ma et al	2018	Urea fertigation sources affect nitrous oxide emission from a drip-fertigated cotton field in northwestern China	China	Other crops	Field	8	Alkaline	Sandy loam	Medium	Urea	Chemical	DCD	Grain N-content
41	Zhang et al	2018	Multiple-year nitrous oxide emissions from a greenhouse vegetable field in China: Effects of nitrogen management	China	Vegetables	Field	8	Alkaline	Silt loam	Medium	Fertilizer	Chemical	DCD	N2O emission
41	Zhang et al	2018	Multiple-year nitrous oxide emissions from a greenhouse vegetable field in China: Effects of nitrogen management	China	Vegetables	Field	8	Alkaline	Silt loam	Medium	Fertilizer	Chemical	DCD	N2O emission
41	Zhang et al	2018	Multiple-year nitrous oxide emissions from a greenhouse vegetable field in China: Effects of nitrogen management	China	Vegetables	Field	8	Alkaline	Silt loam	Medium	Fertilizer	Chemical	DCD	N2O emission
41	Zhang et al	2018	Multiple-year nitrous oxide emissions from a greenhouse vegetable field in China: Effects of nitrogen management	China	Vegetables	Field	8	Alkaline	Silt loam	Medium	Fertilizer	Chemical	DCD	N2O emission
41	Zhang et al	2018	Multiple-year nitrous oxide emissions from a greenhouse vegetable field in China: Effects of nitrogen management	China	Vegetables	Field	8	Alkaline	Silt loam	Medium	Fertilizer	Chemical	DCD	Yield
41	Zhang et al	2018	Multiple-year nitrous oxide emissions from a greenhouse vegetable field in China: Effects of nitrogen management	China	Vegetables	Field	8	Alkaline	Silt loam	Medium	Fertilizer	Chemical	DCD	Yield
41	Zhang et al	2018	Multiple-year nitrous oxide emissions from a greenhouse vegetable field in China: Effects of nitrogen management	China	Vegetables	Field	8	Alkaline	Silt loam	Medium	Fertilizer	Chemical	DCD	Yield
41	Zhang et al	2018	Multiple-year nitrous oxide emissions from a greenhouse vegetable field in China: Effects of nitrogen management	China	Vegetables	Field	8	Alkaline	Silt loam	Medium	Fertilizer	Chemical	DCD	Yield
42	Zhao et al	2017	Nitrification inhibitor's effect on mitigating N2O emissions was weakened by urease inhibitor in calcareous soils	China	Maize	Field	7.8	Alkaline	Clay loam	Fine	Urea	Chemical	DMPP	NO3-N in soil
42	Zhao et al	2017	Nitrification inhibitor's effect on mitigating N2O emissions was weakened by urease inhibitor in calcareous soils	China	Maize	Field	7.8	Alkaline	Clay loam	Fine	Urea	Chemical	DMPP	NH4-N in soil
42	Zhao et al	2017	Nitrification inhibitor's effect on mitigating N2O emissions was weakened by urease inhibitor in calcareous soils	China	Maize	Field	7.8	Alkaline	Clay loam	Fine	Urea	Chemical	DMPP	N2O emission
42	Zhao et al	2017	Nitrification inhibitor's effect on mitigating N2O emissions was weakened by urease inhibitor in calcareous soils	China	Maize	Field	7.8	Alkaline	Clay loam	Fine	Urea	Chemical	DMPP	Yield
42	Zhao et al	2017	Nitrification inhibitor's effect on mitigating N2O emissions was weakened by urease inhibitor in calcareous soils	China	Maize	Field	7.8	Alkaline	Clay loam	Fine	Urea	Chemical	DMPP	NUE
42	Zhao et al	2017	Nitrification inhibitor's effect on mitigating N2O emissions was weakened by urease inhibitor in calcareous soils	China	Wheat	Field	7.8	Alkaline	Clay loam	Fine	Urea	Chemical	DMPP	NO3-N in soil
42	Zhao et al	2017	Nitrification inhibitor's effect on mitigating N2O emissions was weakened by urease inhibitor in calcareous soils	China	Wheat	Field	7.8	Alkaline	Clay loam	Fine	Urea	Chemical	DMPP	NH4-N in soil
42	Zhao et al	2017	Nitrification inhibitor's effect on mitigating N2O emissions was weakened by urease inhibitor in calcareous soils	China	Wheat	Field	7.8	Alkaline	Clay loam	Fine	Urea	Chemical	DMPP	N2O emission
42	Zhao et al	2017	Nitrification inhibitor's effect on mitigating N2O emissions was weakened by urease inhibitor in calcareous soils	China	Wheat	Field	7.8	Alkaline	Clay loam	Fine	Urea	Chemical	DMPP	Yield
42	Zhao et al	2017	Nitrification inhibitor's effect on mitigating N2O emissions was weakened by urease inhibitor in calcareous soils	China	Wheat	Field	7.8	Alkaline	Clay loam	Fine	Urea	Chemical	DMPP	NUE
43	Scheer et al	2017	Nitrification inhibitors can increase post-harvest nitrous oxide emissions in an intensive vegetable production system	Australia	Vegetables	Field	8.2	Alkaline	Clay	Fine	Nitrophoska +Urea	Chemical	DMPP	CO2 emission
43	Scheer et al	2017	Nitrification inhibitors can increase post-harvest nitrous oxide emissions in an intensive vegetable production system	Australia	Vegetables	Field	8.2	Alkaline	Clay	Fine	Nitrophoska +Urea	Chemical	DMPP	N2O emission
44	Guardia et al	2017	Management of pig manure to mitigate NO and yield-scaled N2O emissions in an irrigated Mediterranean crop	Spain	Maize	Field	7.6	Alkaline	Sandy clay loam	Medium	Pig slurry + Urea	Chemical	DMPP	N2O emission
44	Guardia et al	2017	Management of pig manure to mitigate NO and yield-scaled N2O emissions in an irrigated Mediterranean crop	Spain	Maize	Field	7.6	Alkaline	Sandy clay loam	Medium	Pig slurry + Urea	Chemical	DMPP	CH4 emission
44	Guardia et al	2017	Management of pig manure to mitigate NO and yield-scaled N2O emissions in an irrigated Mediterranean crop	Spain	Maize	Field	7.6	Alkaline	Sandy clay loam	Medium	Pig slurry + Urea	Chemical	DMPP	CO2 emission
44	Guardia et al	2017	Management of pig manure to mitigate NO and yield-scaled N2O emissions in an irrigated Mediterranean crop	Spain	Maize	Field	7.6	Alkaline	Sandy clay loam	Medium	Pig slurry + Urea	Chemical	DMPP	NO emission
44	Guardia et al	2017	Management of pig manure to mitigate NO and yield-scaled N2O emissions in an irrigated Mediterranean crop	Spain	Maize	Field	7.6	Alkaline	Sandy clay loam	Medium	Pig slurry + Urea	Chemical	DMPP	Yield
44	Guardia et al	2017	Management of pig manure to mitigate NO and yield-scaled N2O emissions in an irrigated Mediterranean crop	Spain	Maize	Field	7.6	Alkaline	Sandy clay loam	Medium	Pig slurry + Urea	Chemical	DMPP	Biomass
44	Guardia et al	2017	Management of pig manure to mitigate NO and yield-scaled N2O emissions in an irrigated Mediterranean crop	Spain	Maize	Field	7.6	Alkaline	Sandy clay loam	Medium	Pig slurry + Urea	Chemical	DMPP	Plant N-uptake
45	Tripolskaja et al	2017	Effect of fertilizers with different chemical composition on crop yield, nitrogen uptake and leaching in a sandy loam Luvisol	Lithuania	Other crops	Field	5.9	Acidic	Sandy loam	Medium	Ammonium nitrate	Chemical	DMPP	NO3 leaching
46	Waterhouse et al	2017	Effects of Positively Charged Dicyandiamide and Nitrogen Fertilizer Sources on Nitrous Oxide Emissions in Irrigated Corn	USA	Maize	Field	6.9	Acidic	Clay loam	Fine	Urea ammonium nitrate	Chemical	DCD	NH4-N in soil
46	Waterhouse et al	2017	Effects of Positively Charged Dicyandiamide and Nitrogen Fertilizer Sources on Nitrous Oxide Emissions in Irrigated Corn	USA	Maize	Field	6.9	Acidic	Clay loam	Fine	Urea ammonium nitrate	Chemical	DCD	NO3-N in soil
46	Waterhouse et al	2017	Effects of Positively Charged Dicyandiamide and Nitrogen Fertilizer Sources on Nitrous Oxide Emissions in Irrigated Corn	USA	Maize	Field	6.9	Acidic	Clay loam	Fine	Urea ammonium nitrate	Chemical	DCD	N2O emission
46	Waterhouse et al	2017	Effects of Positively Charged Dicyandiamide and Nitrogen Fertilizer Sources on Nitrous Oxide Emissions in Irrigated Corn	USA	Maize	Field	6.9	Acidic	Clay loam	Fine	Urea ammonium nitrate	Chemical	DCD	Yield
46	Waterhouse et al	2017	Effects of Positively Charged Dicyandiamide and Nitrogen Fertilizer Sources on Nitrous Oxide Emissions in Irrigated Corn	USA	Maize	Field	6.9	Acidic	Clay loam	Fine	Urea ammonium nitrate	Chemical	DCD	Grain N-content
46	Waterhouse et al	2017	Effects of Positively Charged Dicyandiamide and Nitrogen Fertilizer Sources on Nitrous Oxide Emissions in Irrigated Corn	USA	Maize	Field	6.9	Acidic	Clay loam	Fine	Urea ammonium nitrate	Chemical	DCD	NUE
47	Tian et al	2017	Effect of nitrification inhibitors on mitigating N2O and NO emissions from an agricultural field under drip fertigation in the North China Plain	China	Wheat	Field	-	-	-	-	Ammonium nitrate	Chemical	DCD	N2O emission
47	Tian et al	2017	Effect of nitrification inhibitors on mitigating N2O and NO emissions from an agricultural field under drip fertigation in the North China Plain	China	Wheat	Field	-	-	-	-	Ammonium nitrate	Chemical	DCD	NO emission
48	Liu et al	2017	Ammonia and greenhouse gas emissions from a subtropical wheat field under different nitrogen fertilization strategies	USA	Wheat	Field	5.98	Acidic	silt loam	Medium	Urea	Chemical	DCD	NH3 emission
48	Liu et al	2017	Ammonia and greenhouse gas emissions from a subtropical wheat field under different nitrogen fertilization strategies	USA	Wheat	Field	5.98	Acidic	silt loam	Medium	Urea	Chemical	DCD	N2O emission
48	Liu et al	2017	Ammonia and greenhouse gas emissions from a subtropical wheat field under different nitrogen fertilization strategies	USA	Wheat	Field	5.98	Acidic	silt loam	Medium	Urea	Chemical	DCD	CO2 emission
48	Liu et al	2017	Ammonia and greenhouse gas emissions from a subtropical wheat field under different nitrogen fertilization strategies	USA	Wheat	Field	5.98	Acidic	silt loam	Medium	Urea	Chemical	DCD	CH4 emission
49	Jiang et al	2017	Nitrous Oxide and Methane Emissions in Spring Maize Field in the Semi-Arid Regions of Loess Plateau	China	Maize	Field	8.4	Alkaline	Loam	Medium	Urea	Chemical	DCD	Yield
49	Jiang et al	2017	Nitrous Oxide and Methane Emissions in Spring Maize Field in the Semi-Arid Regions of Loess Plateau	China	Maize	Field	8.4	Alkaline	Loam	Medium	Urea	Chemical	DCD	N2O emission
49	Jiang et al	2017	Nitrous Oxide and Methane Emissions in Spring Maize Field in the Semi-Arid Regions of Loess Plateau	China	Maize	Field	8.4	Alkaline	Loam	Medium	Urea	Chemical	DCD	Yield
49	Jiang et al	2017	Nitrous Oxide and Methane Emissions in Spring Maize Field in the Semi-Arid Regions of Loess Plateau	China	Maize	Field	8.4	Alkaline	Loam	Medium	Urea	Chemical	DCD	N2O emission
50	Wang et al	2017	Effects of the nitrification inhibitor dicyandiamide (DCD) on N2Oemissions and the abundance of nitrifiers and denitrifiers in two contrasting agricultural soils	China	Fallow	Incubation	6.2	Acidic	-	-	NH4	Chemical	DCD	N2O emission
50	Wang et al	2017	Effects of the nitrification inhibitor dicyandiamide (DCD) on N2Oemissions and the abundance of nitrifiers and denitrifiers in two contrasting agricultural soils	China	Fallow	Incubation	6.2	Acidic	-	-	NH4	Chemical	DCD	N2O emission
51	Rauber et al	2017	Ammonia volatilization with swine slurry injection and use of nitrification inhibitor	Brazil	Fallow	Pot	4.8	Acidic	Clayey	Fine	Swine Slurry	Organic	DCD	NH3 emission
51	Rauber et al	2017	Ammonia volatilization with swine slurry injection and use of nitrification inhibitor	Brazil	Fallow	Pot	4.8	Acidic	Clayey	Fine	Swine Slurry	Organic	DCD	NH3 emission
52	Vitale et al	2017	Fertilizer type influences tomato yield and soil N2O emissions	Switzerland	Grasses	Field	7.2	Alkaline	-	-	Ammonium sulphate	Chemical	DMPP	N2O emission
52	Vitale et al	2017	Fertilizer type influences tomato yield and soil N2O emissions	Switzerland	Grasses	Field	7.2	Alkaline	-	-	Ammonium sulphate	Chemical	DMPP	NH4-N in soil
52	Vitale et al	2017	Fertilizer type influences tomato yield and soil N2O emissions	Switzerland	Grasses	Field	7.2	Alkaline	-	-	Ammonium sulphate	Chemical	DMPP	NO3-N in soil
53	Migliorati et al	2016	Comparison of grain yields and N2O emissions on Oxisol and Vertisol soils in response to fertiliser N applied as urea or urea coated with the nitrification inhibitor 3,4-dimethylpyrazole phosphate	Australia	Other crops	Field	7.1	Alkaline	Heavy Clay	Fine	Urea	Chemical	DMPP	N2O emission
53	Migliorati et al	2016	Comparison of grain yields and N2O emissions on Oxisol and Vertisol soils in response to fertiliser N applied as urea or urea coated with the nitrification inhibitor 3,4-dimethylpyrazole phosphate	Australia	Other crops	Field	7.1	Alkaline	Heavy Clay	Fine	Urea	Chemical	DMPP	Yield
53	Migliorati et al	2016	Comparison of grain yields and N2O emissions on Oxisol and Vertisol soils in response to fertiliser N applied as urea or urea coated with the nitrification inhibitor 3,4-dimethylpyrazole phosphate	Australia	Other crops	Field	5	Acidic	Clay	Fine	Urea	Chemical	DMPP	N2O emission
53	Migliorati et al	2016	Comparison of grain yields and N2O emissions on Oxisol and Vertisol soils in response to fertiliser N applied as urea or urea coated with the nitrification inhibitor 3,4-dimethylpyrazole phosphate	Australia	Other crops	Field	5	Acidic	Clay	Fine	Urea	Chemical	DMPP	Yield
54	Wang et al	2016	Nitrous oxide emission and fertiliser nitrogen efficiency in a tropical sugarcane cropping system applied with different formulations of urea	Australia	Other crops	Field	5.6	Acidic	Clay loam	Fine	Urea	Chemical	DMPP	N2O emission
54	Wang et al	2016	Nitrous oxide emission and fertiliser nitrogen efficiency in a tropical sugarcane cropping system applied with different formulations of urea	Australia	Other crops	Field	5.6	Acidic	Clay loam	Fine	Urea	Chemical	DMPP	Yield
55	Wang et al	2016	Modifying nitrogen fertilizer practices can reduce greenhouse gas emissions from a Chinese double rice cropping system	China	Rice	Field	7.8	Alkaline	Clay loam	Fine	Urea	Chemical	DMPP	CH4 emission
55	Wang et al	2016	Modifying nitrogen fertilizer practices can reduce greenhouse gas emissions from a Chinese double rice cropping system	China	Rice	Field	7.8	Alkaline	Clay loam	Fine	Urea	Chemical	DMPP	N2O emission
55	Wang et al	2016	Modifying nitrogen fertilizer practices can reduce greenhouse gas emissions from a Chinese double rice cropping system	China	Rice	Field	7.8	Alkaline	Clay loam	Fine	Urea	Chemical	DMPP	Yield
55	Wang et al	2016	Modifying nitrogen fertilizer practices can reduce greenhouse gas emissions from a Chinese double rice cropping system	China	Rice	Field	7.8	Alkaline	Clay loam	Fine	Urea	Chemical	DMPP	CH4 emission
55	Wang et al	2016	Modifying nitrogen fertilizer practices can reduce greenhouse gas emissions from a Chinese double rice cropping system	China	Rice	Field	7.8	Alkaline	Clay loam	Fine	Urea	Chemical	DMPP	N2O emission
55	Wang et al	2016	Modifying nitrogen fertilizer practices can reduce greenhouse gas emissions from a Chinese double rice cropping system	China	Rice	Field	7.8	Alkaline	Clay loam	Fine	Urea	Chemical	DMPP	Yield
56	Soares et al	2016	Nitrous oxide emission related to ammonia-oxidizing bacteria and mitigation options from N fertilization in a tropical soil	Brazil	Other crops	Field	-	-	-	-	Urea	Chemical	DMPP	N2O emission
56	Soares et al	2016	Nitrous oxide emission related to ammonia-oxidizing bacteria and mitigation options from N fertilization in a tropical soil	Brazil	Other crops	Field	-	-	-	-	Urea	Chemical	DMPP	CO2 emission
56	Soares et al	2016	Nitrous oxide emission related to ammonia-oxidizing bacteria and mitigation options from N fertilization in a tropical soil	Brazil	Other crops	Field	-	-	-	-	Urea	Chemical	DMPP	CH4 emission
57	Scheer et al	2016	Effect of enhanced efficiency fertilisers on nitrous oxide emissions in a sub-tropical cereal cropping system	Australia	Other crops	Field	7.1	Alkaline	Heavy Clay	Fine	Urea	Chemical	DMPP	NO3-N in soil
57	Scheer et al	2016	Effect of enhanced efficiency fertilisers on nitrous oxide emissions in a sub-tropical cereal cropping system	Australia	Other crops	Field	7.1	Alkaline	Heavy Clay	Fine	Urea	Chemical	DMPP	NH4-N in soil
57	Scheer et al	2016	Effect of enhanced efficiency fertilisers on nitrous oxide emissions in a sub-tropical cereal cropping system	Australia	Other crops	Field	7.1	Alkaline	Heavy Clay	Fine	Urea	Chemical	DMPP	N2O emission
57	Scheer et al	2016	Effect of enhanced efficiency fertilisers on nitrous oxide emissions in a sub-tropical cereal cropping system	Australia	Other crops	Field	7.1	Alkaline	Heavy Clay	Fine	Urea	Chemical	DMPP	Yield
58	Riches et al	2016	Mitigation of nitrous oxide emissions with nitrification inhibitors in temperate vegetable cropping in southern Australia	Australia	Vegetables	Field	8.4	Alkaline	Clay loam	Fine	Calcium nitrate	Chemical	DMPP	N2O emission
58	Riches et al	2016	Mitigation of nitrous oxide emissions with nitrification inhibitors in temperate vegetable cropping in southern Australia	Australia	Vegetables	Field	8.4		Clay loam	Fine	Urea	Chemical	DMPP	N2O emission
59	Huérfano et al	2016	The nitrification inhibitor 3,4-dimethylpyrazole phosphate decreases leaf nitrate content in lettuce while maintaining yield and N2O emissions in the Savanna of Bogotá	Bogotá	Vegetables	Field	5.3	Acidic	Loam	Medium	Ammonium sulphate nitrate	Chemical	DMPP	Yield
59	Huérfano et al	2016	The nitrification inhibitor 3,4-dimethylpyrazole phosphate decreases leaf nitrate content in lettuce while maintaining yield and N2O emissions in the Savanna of Bogotá	Bogotá	Vegetables	Field	5.3	Acidic	Loam	Medium	ammonium sulphate nitrate	Chemical	DMPP	Biomass
59	Huérfano et al	2016	The nitrification inhibitor 3,4-dimethylpyrazole phosphate decreases leaf nitrate content in lettuce while maintaining yield and N2O emissions in the Savanna of Bogotá	Bogotá	Vegetables	Field	5.3	Acidic	Loam	Medium	ammonium sulphate nitrate	Chemical	DMPP	NUE
59	Huérfano et al	2016	The nitrification inhibitor 3,4-dimethylpyrazole phosphate decreases leaf nitrate content in lettuce while maintaining yield and N2O emissions in the Savanna of Bogotá	Bogotá	Vegetables	Field	5.3	Acidic	Loam	Medium	ammonium sulphate nitrate	Chemical	DMPP	Plant N-uptake
59	Huérfano et al	2016	The nitrification inhibitor 3,4-dimethylpyrazole phosphate decreases leaf nitrate content in lettuce while maintaining yield and N2O emissions in the Savanna of Bogotá	Bogotá	Vegetables	Field	5.3	Acidic	Loam	Medium	ammonium sulphate nitrate	Chemical	DMPP	Plant N-uptake
59	Huérfano et al	2016	The nitrification inhibitor 3,4-dimethylpyrazole phosphate decreases leaf nitrate content in lettuce while maintaining yield and N2O emissions in the Savanna of Bogotá	Bogotá	Vegetables	Field	5.3	Acidic	Loam	Medium	ammonium sulphate nitrate	Chemical	DMPP	N2O emission
59	Huérfano et al	2016	The nitrification inhibitor 3,4-dimethylpyrazole phosphate decreases leaf nitrate content in lettuce while maintaining yield and N2O emissions in the Savanna of Bogotá	Bogotá	Vegetables	Field	5.3	Acidic	Loam	Medium	ammonium sulphate nitrate	Chemical	DMPP	CO2 emission
59	Huérfano et al	2016	The nitrification inhibitor 3,4-dimethylpyrazole phosphate decreases leaf nitrate content in lettuce while maintaining yield and N2O emissions in the Savanna of Bogotá	Bogotá	Vegetables	Field	5.3	Acidic	Loam	Medium	ammonium sulphate nitrate	Chemical	DMPP	CH4 emission
60	Roche et al	2016	Impact of fertiliser nitrogen formulation, and N stabilisers on nitrous oxide emissions in spring barley	Ireland	Other crops	Field	6.7	Acidic	loam	Medium	Urea	Chemical	DCD	N2O emission
60	Roche et al	2016	Impact of fertiliser nitrogen formulation, and N stabilisers on nitrous oxide emissions in spring barley	Ireland	Other crops	Field	6.7	Acidic	loam	Medium	Urea	Chemical	DCD	N2O emission
61	Pengthamkeerati & Modtad	2016	Nitrification Inhibitor Effects on Nitrous Oxide Emission, Nitrogen Transformation, and Maize (Zea mays L.) Yield in Loamy Sand Soil in Thailand	Thailand	Maize	Field	5.5	Acidic	Loamy sand	Coarse	NH4-N +NO3-N	Chemical	DCD	N2O emission
61	Pengthamkeerati & Modtad	2016	Nitrification Inhibitor Effects on Nitrous Oxide Emission, Nitrogen Transformation, and Maize (Zea mays L.) Yield in Loamy Sand Soil in Thailand	Thailand	Maize	Field	5.5	Acidic	Loamy sand	Coarse	NH4-N +NO3-N	Chemical	DCD	Yield
61	Pengthamkeerati & Modtad	2016	Nitrification Inhibitor Effects on Nitrous Oxide Emission, Nitrogen Transformation, and Maize (Zea mays L.) Yield in Loamy Sand Soil in Thailand	Thailand	Maize	Field	5.5	Acidic	Loamy sand	Coarse	NH4-N +NO3-N	Chemical	DCD	Grain N-content
61	Pengthamkeerati & Modtad	2016	Nitrification Inhibitor Effects on Nitrous Oxide Emission, Nitrogen Transformation, and Maize (Zea mays L.) Yield in Loamy Sand Soil in Thailand	Thailand	Maize	Field	5.5	Acidic	Loamy sand	Coarse	NH4-N +NO3-N	Chemical	DCD	Yield
61	Pengthamkeerati & Modtad	2016	Nitrification Inhibitor Effects on Nitrous Oxide Emission, Nitrogen Transformation, and Maize (Zea mays L.) Yield in Loamy Sand Soil in Thailand	Thailand	Maize	Field	5.5	Acidic	Loamy sand	Coarse	NH4-N +NO3-N	Chemical	DCD	Plant N-uptake
62	Liu et al	2016	Combination of wet irrigation and nitrification inhibitor reduced nitrous oxide and methane emissions from a rice cropping system	China	rice	Field	6.9	Acidic	-	-	Urea	Chemical	DCD	CH4 emission
62	Liu et al	2016	Combination of wet irrigation and nitrification inhibitor reduced nitrous oxide and methane emissions from a rice cropping system	China	rice	Field	6.9	Acidic	-	-	Urea	Chemical	DCD	N2O emission
62	Liu et al	2016	Combination of wet irrigation and nitrification inhibitor reduced nitrous oxide and methane emissions from a rice cropping system	China	rice	Field	6.9	Acidic	-	-	Urea	Chemical	DCD	Yield
62	Liu et al	2016	Combination of wet irrigation and nitrification inhibitor reduced nitrous oxide and methane emissions from a rice cropping system	China	rice	Field	6.9	Acidic	-	-	Urea	Chemical	DCD	Biomass
62	Liu et al	2016	Combination of wet irrigation and nitrification inhibitor reduced nitrous oxide and methane emissions from a rice cropping system	China	rice	Field	6.9	Acidic	-	-	Urea	Chemical	DCD	CO2 emission
62	Liu et al	2016	Combination of wet irrigation and nitrification inhibitor reduced nitrous oxide and methane emissions from a rice cropping system	China	rice	Field	6.9	Acidic	-	-	Urea	Chemical	DCD	CO2 emission
62	Liu et al	2016	Combination of wet irrigation and nitrification inhibitor reduced nitrous oxide and methane emissions from a rice cropping system	China	rice	Field	6.9	Acidic	-	-	Urea	Chemical	DCD	CO2 emission
62	Liu et al	2016	Combination of wet irrigation and nitrification inhibitor reduced nitrous oxide and methane emissions from a rice cropping system	China	rice	Field	6.9	Acidic	-	-	Urea	Chemical	DCD	CO2 emission
62	Liu et al	2016	Combination of wet irrigation and nitrification inhibitor reduced nitrous oxide and methane emissions from a rice cropping system	China	rice	Field	6.9	Acidic	-	-	Urea	Chemical	DCD	CO2 emission
63	Dougherty et al	2016	Nitrification (DMPP) and urease (NBPT) inhibitors had no effect on pasture yield, nitrous oxide emissions, or nitrate leaching under irrigation in a hot-dry climate	Australia	Grasses	Field	5.4	Acidic	-	-	Urea	Chemical	DMPP	NO3 leaching
64	Zhu et al	2016	Nitrogen transformations in and N2O emissions from soil amended with manure solids and nitrification inhibitor	Denmark	Fallow	Incubation	5.6	Acidic	Sandy clay loam	Medium	Manure solids	Organic	DCD	N2O emission
64	Zhu et al	2016	Nitrogen transformations in and N2O emissions from soil amended with manure solids and nitrification inhibitor	Denmark	Fallow	Incubation	5.6	Acidic	Sandy clay loam	Medium	Manure solids	Organic	DCD	CO2 emission
65	Wang et al	2016	Effects of dicyandiamide and acetylene on N2O emissions and ammonia oxidizers in a fluvo-aquic soil applied with urea	China	Fallow	Incubation	8	Alkaline	Sandy loam	Medium	Urea	Chemical	DCD	N2O emission
66	Weerden et al	2016	Nitrous oxide emissions from urea fertiliser and effluent with and without inhibitors applied to pasture	New Zealand	Grasses	Field	6.1	Acidic	Horotiu silt loam	Medium	Urea	Chemical	DCD	N2O emission
66	Weerden et al	2016	Nitrous oxide emissions from urea fertiliser and effluent with and without inhibitors applied to pasture	New Zealand	Grasses	Field	6.9	Acidic	Sandy	Coarse	Urea	Chemical	DCD	N2O emission
66	Weerden et al	2016	Nitrous oxide emissions from urea fertiliser and effluent with and without inhibitors applied to pasture	New Zealand	Grasses	Field	5.8	Acidic	Silt loam	Medium	Urea	Chemical	DCD	N2O emission
67	Treweek et al	2016	Effectiveness of the nitrification inhibitor dicyandiamide and biochar to reduce nitrous oxide emissions	New Zealand	Vegetables	Field	5.9	Acidic	Stony silt loam	Medium	Urine	Organic	DCD	N2O emission
68	Shamsuzzaman et al	2016	Impact of nitrification inhibitor with organic manure and urea on nitrogen dynamics and N2O emission in acid sulphate soil	Malaysia	Fallow	Incubation	3.9	Acidic	Clay loam	Fine	Urea	Chemical	DCD	N2O emission
68	Shamsuzzaman et al	2016	Impact of nitrification inhibitor with organic manure and urea on nitrogen dynamics and N2O emission in acid sulphate soil	Malaysia	Fallow	Incubation	3.9	Acidic	Clay loam	Fine	Urea	Chemical	DCD	NH4-N in soil
68	Shamsuzzaman et al	2016	Impact of nitrification inhibitor with organic manure and urea on nitrogen dynamics and N2O emission in acid sulphate soil	Malaysia	Fallow	Incubation	3.9	Acidic	Clay loam	Fine	Urea	Chemical	DCD	NO3-N in soil
69	Shaaban et al	2016	Effects of dicyandiamide and dolomite application on N2O emission from an acidic soil	China	Fallow	Incubation	4.92	Acidic	Silt loam	Medium	N-Fertilizer	Chemical	DCD	N2O emission
70	Pengthamkeerati et al	2016	Nitrification Inhibitor Effects on Nitrous Oxide Emission, Nitrogen Transformation, and Maize (Zea maysL.) Yield in Loamy Sand Soil in Thailand	Thailand	Maize	Field	5.5	Acidic	-	-	N-Fertilizer	Chemical	DCD	N2O emission
70	Pengthamkeerati et al	2016	Nitrification Inhibitor Effects on Nitrous Oxide Emission, Nitrogen Transformation, and Maize (Zea maysL.) Yield in Loamy Sand Soil in Thailand	Thailand	Maize	Field	5.5	Acidic	-	-	N-Fertilizer	Chemical	DCD	Yield
70	Pengthamkeerati et al	2016	Nitrification Inhibitor Effects on Nitrous Oxide Emission, Nitrogen Transformation, and Maize (Zea maysL.) Yield in Loamy Sand Soil in Thailand	Thailand	Maize	Field	5.5	Acidic	-	-	N-Fertilizer	Chemical	DCD	Grain N-content
70	Pengthamkeerati et al	2016	Nitrification Inhibitor Effects on Nitrous Oxide Emission, Nitrogen Transformation, and Maize (Zea maysL.) Yield in Loamy Sand Soil in Thailand	Thailand	Maize	Field	5.5	Acidic	-	-	N-Fertilizer	Chemical	DCD	Plant N-uptake
71	McGeough et al	2016	Evidence that the efficacy of the nitrification inhibitor dicyandiamide (DCD) is affected by soil properties in UK soils	UK	Fallow	Incubation	7.95	Alkaline	Clay	Fine	Ammonium chloride	Chemical	DCD	N2O emission
71	McGeough et al	2016	Evidence that the efficacy of the nitrification inhibitor dicyandiamide (DCD) is affected by soil properties in UK soils	UK	Fallow	Incubation	5.48	Acidic	Sandy loam	Medium	Ammonium chloride	Chemical	DCD	N2O emission
71	McGeough et al	2016	Evidence that the efficacy of the nitrification inhibitor dicyandiamide (DCD) is affected by soil properties in UK soils	UK	Fallow	Incubation	6.96	Acidic	Clay	Fine	Ammonium chloride	Chemical	DCD	N2O emission
71	McGeough et al	2016	Evidence that the efficacy of the nitrification inhibitor dicyandiamide (DCD) is affected by soil properties in UK soils	UK	Fallow	Incubation	5.82	Acidic	Sandy loam	Medium	Ammonium chloride	Chemical	DCD	N2O emission
71	McGeough et al	2016	Evidence that the efficacy of the nitrification inhibitor dicyandiamide (DCD) is affected by soil properties in UK soils	UK	Fallow	Incubation	6.1	Alkaline	Clay loam	Fine	Ammonium chloride	Chemical	DCD	N2O emission
71	McGeough et al	2016	Evidence that the efficacy of the nitrification inhibitor dicyandiamide (DCD) is affected by soil properties in UK soils	UK	Fallow	Incubation	5.51	Acidic	Silty clay loam	Medium	Ammonium chloride	Chemical	DCD	N2O emission
71	McGeough et al	2016	Evidence that the efficacy of the nitrification inhibitor dicyandiamide (DCD) is affected by soil properties in UK soils	UK	Fallow	Incubation	5.66	Acidic	Clay loam	Fine	Ammonium chloride	Chemical	DCD	N2O emission
71	McGeough et al	2016	Evidence that the efficacy of the nitrification inhibitor dicyandiamide (DCD) is affected by soil properties in UK soils	UK	Fallow	Incubation	5.51	Acidic	Clay loam	Fine	Ammonium chloride	Chemical	DCD	N2O emission
71	McGeough et al	2016	Evidence that the efficacy of the nitrification inhibitor dicyandiamide (DCD) is affected by soil properties in UK soils	UK	Fallow	Incubation	6.99	Acidic	Sandy loam	Medium	Ammonium chloride	Chemical	DCD	N2O emission
71	McGeough et al	2016	Evidence that the efficacy of the nitrification inhibitor dicyandiamide (DCD) is affected by soil properties in UK soils	UK	Fallow	Incubation	7.95	Alkaline	Clay	Fine	Ammonium chloride	Chemical	DCD	NH4-N in soil
71	McGeough et al	2016	Evidence that the efficacy of the nitrification inhibitor dicyandiamide (DCD) is affected by soil properties in UK soils	UK	Fallow	Incubation	5.48	Acidic	Sandy loam	Medium	Ammonium chloride	Chemical	DCD	NH4-N in soil
71	McGeough et al	2016	Evidence that the efficacy of the nitrification inhibitor dicyandiamide (DCD) is affected by soil properties in UK soils	UK	Fallow	Incubation	6.96	Acidic	Clay	Fine	Ammonium chloride	Chemical	DCD	NH4-N in soil
71	McGeough et al	2016	Evidence that the efficacy of the nitrification inhibitor dicyandiamide (DCD) is affected by soil properties in UK soils	UK	Fallow	Incubation	5.82	Acidic	Sandy loam	Medium	Ammonium chloride	Chemical	DCD	NH4-N in soil
71	McGeough et al	2016	Evidence that the efficacy of the nitrification inhibitor dicyandiamide (DCD) is affected by soil properties in UK soils	UK	Fallow	Incubation	6.1	Alkaline	Clay loam	Fine	Ammonium chloride	Chemical	DCD	NH4-N in soil
71	McGeough et al	2016	Evidence that the efficacy of the nitrification inhibitor dicyandiamide (DCD) is affected by soil properties in UK soils	UK	Fallow	Incubation	5.51	Acidic	Silty clay loam	Medium	Ammonium chloride	Chemical	DCD	NH4-N in soil
71	McGeough et al	2016	Evidence that the efficacy of the nitrification inhibitor dicyandiamide (DCD) is affected by soil properties in UK soils	UK	Fallow	Incubation	5.66	Acidic	Clay loam	Fine	Ammonium chloride	Chemical	DCD	NH4-N in soil
71	McGeough et al	2016	Evidence that the efficacy of the nitrification inhibitor dicyandiamide (DCD) is affected by soil properties in UK soils	UK	Fallow	Incubation	5.51	Acidic	Clay loam	Fine	Ammonium chloride	Chemical	DCD	NH4-N in soil
71	McGeough et al	2016	Evidence that the efficacy of the nitrification inhibitor dicyandiamide (DCD) is affected by soil properties in UK soils	UK	Fallow	Incubation	6.99	Acidic	Sandy loam	Medium	Ammonium chloride	Chemical	DCD	NH4-N in soil
72	Harty et al	2016	Reducing nitrous oxide emissions by changing N fertiliser use from calcium ammonium nitrate (CAN) to urea based formulations	Ireland	Fallow	Field	5.6	Acidic	Clay loam	Fine	Urea	Chemical	DCD	N2O emission
72	Harty et al	2016	Reducing nitrous oxide emissions by changing N fertiliser use from calcium ammonium nitrate (CAN) to urea based formulations	Ireland	Fallow	Field	5.37	Acidic	Sandy loam	Medium	Urea	Chemical	DCD	N2O emission
72	Harty et al	2016	Reducing nitrous oxide emissions by changing N fertiliser use from calcium ammonium nitrate (CAN) to urea based formulations	Ireland	Fallow	Field	5.69	Acidic	Sandy loam	Medium	Urea	Chemical	DCD	N2O emission
73	Fischer et al	2016	Ammonia emissions from cattle dung, urine and urine with dicyandiamide in a temperate grassland	Ireland	Grasses	Field	5.8	Acidic	-	-	Urine	Organic	DCD	NH3 emission
73	Fischer et al	2016	Ammonia emissions from cattle dung, urine and urine with dicyandiamide in a temperate grassland	Ireland	Grasses	Field	5.8	Acidic	-	-	Urine	Organic	DCD	NH3 emission
73	Fischer et al	2016	Ammonia emissions from cattle dung, urine and urine with dicyandiamide in a temperate grassland	Ireland	Grasses	Field	5.8	Acidic	-	-	Urine	Organic	DCD	NH3 emission
74	Cardenas et al	2016	Effect of the application of cattle urine with or without the nitrification inhibitor DCD, and dung on greenhouse gas emissions from a UK grassland soil	UK	Grasses	Field	5.73	Acidic	Clay	Fine	Urine	Organic	DCD	N2O emission
74	Cardenas et al	2016	Effect of the application of cattle urine with or without the nitrification inhibitor DCD, and dung on greenhouse gas emissions from a UK grassland soil	UK	Grasses	Field	5.73	Acidic	Clay	Fine	Urine	Organic	DCD	N2O emission
74	Cardenas et al	2016	Effect of the application of cattle urine with or without the nitrification inhibitor DCD, and dung on greenhouse gas emissions from a UK grassland soil	UK	Grasses	Field	5.73	Acidic	Clay	Fine	Urine	Organic	DCD	N2O emission
74	Cardenas et al	2016	Effect of the application of cattle urine with or without the nitrification inhibitor DCD, and dung on greenhouse gas emissions from a UK grassland soil	UK	Grasses	Field	5.73	Acidic	Clay	Fine	Urine	Organic	DCD	CH4 emission
74	Cardenas et al	2016	Effect of the application of cattle urine with or without the nitrification inhibitor DCD, and dung on greenhouse gas emissions from a UK grassland soil	UK	Grasses	Field	5.73	Acidic	Clay	Fine	Urine	Organic	DCD	CH4 emission
74	Cardenas et al	2016	Effect of the application of cattle urine with or without the nitrification inhibitor DCD, and dung on greenhouse gas emissions from a UK grassland soil	UK	Grasses	Field	5.73	Acidic	Clay	Fine	Urine	Organic	DCD	CH4 emission
74	Cardenas et al	2016	Effect of the application of cattle urine with or without the nitrification inhibitor DCD, and dung on greenhouse gas emissions from a UK grassland soil	UK	Grasses	Field	5.73	Acidic	Clay	Fine	Urine	Organic	DCD	Yield
74	Cardenas et al	2016	Effect of the application of cattle urine with or without the nitrification inhibitor DCD, and dung on greenhouse gas emissions from a UK grassland soil	UK	Grasses	Field	5.73	Acidic	Clay	Fine	Urine	Organic	DCD	Yield
74	Cardenas et al	2016	Effect of the application of cattle urine with or without the nitrification inhibitor DCD, and dung on greenhouse gas emissions from a UK grassland soil	UK	Grasses	Field	5.73	Acidic	Clay	Fine	Urine	Organic	DCD	Yield
75	Bell et al	2016	Quantifying N2O emissions from intensive grassland production: the role of synthetic fertilizer type, application rate, timing and nitrification inhibitors	UK	Grasses	Field	-	-	Sandy loam	Medium	Urea	Chemical	DCD	N2O emission
75	Bell et al	2016	Quantifying N2O emissions from intensive grassland production: the role of synthetic fertilizer type, application rate, timing and nitrification inhibitors	UK	Grasses	Field	-	-	Sandy loam	Medium	Urea	Chemical	DCD	Yield
75	Bell et al	2016	Quantifying N2O emissions from intensive grassland production: the role of synthetic fertilizer type, application rate, timing and nitrification inhibitors	UK	Grasses	Field	-	-	Sandy loam	Medium	Ammonium Nitrate	Chemical	DCD	N2O emission
75	Bell et al	2016	Quantifying N2O emissions from intensive grassland production: the role of synthetic fertilizer type, application rate, timing and nitrification inhibitors	UK	Grasses	Field	-	-	Sandy loam	Medium	Ammonium Nitrate	Chemical	DCD	Yield
76	Lam et al	2015	Measurement and mitigation of nitrous oxide emissions from a high nitrogen input vegetable system	Australia	Vegetables	Field	7.9	Alkaline	-	-	Calcium nitrate+chicken manure	Chemical	DMPP	N2O emission
77	Huérfano et al	2015	Splitting the application of 3,4-dimethylpyrazole phosphate (DMPP): Influence on greenhouse gases emissions and wheat yield and quality under humid Mediterranean conditions	Spain	Other crops	Field	8.5	Alkaline	Clay loam	Fine	ammonium sulphate nitrate	Chemical	DMPP	Yield
77	Huérfano et al	2015	Splitting the application of 3,4-dimethylpyrazole phosphate (DMPP): Influence on greenhouse gases emissions and wheat yield and quality under humid Mediterranean conditions	Spain	Other crops	Field	8.5	Alkaline	Clay loam	Fine	ammonium sulphate nitrate	Chemical	DMPP	Grain N-content
77	Huérfano et al	2015	Splitting the application of 3,4-dimethylpyrazole phosphate (DMPP): Influence on greenhouse gases emissions and wheat yield and quality under humid Mediterranean conditions	Spain	Other crops	Field	8.5	Alkaline	Clay loam	Fine	ammonium sulphate nitrate	Chemical	DMPP	NUE
77	Huérfano et al	2015	Splitting the application of 3,4-dimethylpyrazole phosphate (DMPP): Influence on greenhouse gases emissions and wheat yield and quality under humid Mediterranean conditions	Spain	Other crops	Field	8.5	Alkaline	Clay loam	Fine	ammonium sulphate nitrate	Chemical	DMPP	N2O emission
77	Huérfano et al	2015	Splitting the application of 3,4-dimethylpyrazole phosphate (DMPP): Influence on greenhouse gases emissions and wheat yield and quality under humid Mediterranean conditions	Spain	Other crops	Field	8.5	Alkaline	Clay loam	Fine	ammonium sulphate nitrate	Chemical	DMPP	CO2 emission
77	Huérfano et al	2015	Splitting the application of 3,4-dimethylpyrazole phosphate (DMPP): Influence on greenhouse gases emissions and wheat yield and quality under humid Mediterranean conditions	Spain	Other crops	Field	8.5	Alkaline	Clay loam	Fine	ammonium sulphate nitrate	Chemical	DMPP	CH4 emission
77	Huérfano et al	2015	Splitting the application of 3,4-dimethylpyrazole phosphate (DMPP): Influence on greenhouse gases emissions and wheat yield and quality under humid Mediterranean conditions	Spain	Wheat	Field	8.5	Alkaline	Clay loam	Fine	ammonium sulphate nitrate	Chemical	DMPP	Yield
77	Huérfano et al	2015	Splitting the application of 3,4-dimethylpyrazole phosphate (DMPP): Influence on greenhouse gases emissions and wheat yield and quality under humid Mediterranean conditions	Spain	Wheat	Field	8.5	Alkaline	Clay loam	Fine	ammonium sulphate nitrate	Chemical	DMPP	Grain N-content
77	Huérfano et al	2015	Splitting the application of 3,4-dimethylpyrazole phosphate (DMPP): Influence on greenhouse gases emissions and wheat yield and quality under humid Mediterranean conditions	Spain	Wheat	Field	8.5	Alkaline	Clay loam	Fine	ammonium sulphate nitrate	Chemical	DMPP	NUE
77	Huérfano et al	2015	Splitting the application of 3,4-dimethylpyrazole phosphate (DMPP): Influence on greenhouse gases emissions and wheat yield and quality under humid Mediterranean conditions	Spain	Wheat	Field	8.5	Alkaline	Clay loam	Fine	ammonium sulphate nitrate	Chemical	DMPP	N2O emission
77	Huérfano et al	2015	Splitting the application of 3,4-dimethylpyrazole phosphate (DMPP): Influence on greenhouse gases emissions and wheat yield and quality under humid Mediterranean conditions	Spain	Wheat	Field	8.5	Alkaline	Clay loam	Fine	ammonium sulphate nitrate	Chemical	DMPP	CO2 emission
77	Huérfano et al	2015	Splitting the application of 3,4-dimethylpyrazole phosphate (DMPP): Influence on greenhouse gases emissions and wheat yield and quality under humid Mediterranean conditions	Spain	Wheat	Field	8.5	Alkaline	Clay loam	Fine	ammonium sulphate nitrate	Chemical	DMPP	CH4 emission
78	Tian et al	2015	Application effects of coated urea and urease and nitrification inhibitors on ammonia and greenhouse gas emissions from a subtropical cotton field of the Mississippi delta region	USA	Other crops	Field	6.2	Acidic	Loam	Medium	Urea	Chemical	DCD	NH3 emission
78	Tian et al	2015	Application effects of coated urea and urease and nitrification inhibitors on ammonia and greenhouse gas emissions from a subtropical cotton field of the Mississippi delta region	USA	Other crops	Field	6.2	Acidic	Loam	Medium	Urea	Chemical	DCD	N2O emission
78	Tian et al	2015	Application effects of coated urea and urease and nitrification inhibitors on ammonia and greenhouse gas emissions from a subtropical cotton field of the Mississippi delta region	USA	Other crops	Field	6.2	Acidic	Loam	Medium	Urea	Chemical	DCD	CO2 emission
78	Tian et al	2015	Application effects of coated urea and urease and nitrification inhibitors on ammonia and greenhouse gas emissions from a subtropical cotton field of the Mississippi delta region	USA	Other crops	Field	6.2	Acidic	Loam	Medium	Urea	Chemical	DCD	CH4 emission
78	Tian et al	2015	Application effects of coated urea and urease and nitrification inhibitors on ammonia and greenhouse gas emissions from a subtropical cotton field of the Mississippi delta region	USA	Other crops	Field	6.2	Acidic	Loam	Medium	Urea	Chemical	DCD	NH3 emission
78	Tian et al	2015	Application effects of coated urea and urease and nitrification inhibitors on ammonia and greenhouse gas emissions from a subtropical cotton field of the Mississippi delta region	USA	Other crops	Field	6.2	Acidic	Loam	Medium	Urea	Chemical	DCD	N2O emission
78	Tian et al	2015	Application effects of coated urea and urease and nitrification inhibitors on ammonia and greenhouse gas emissions from a subtropical cotton field of the Mississippi delta region	USA	Other crops	Field	6.2	Acidic	Loam	Medium	Urea	Chemical	DCD	CO2 emission
78	Tian et al	2015	Application effects of coated urea and urease and nitrification inhibitors on ammonia and greenhouse gas emissions from a subtropical cotton field of the Mississippi delta region	USA	Other crops	Field	6.2	Acidic	Loam	Medium	Urea	Chemical	DCD	CH4 emission
79	Zhang et al	2015	A 2-yr field assessment of the effects of chemical and biological nitrification inhibitors on nitrous oxide emissions and nitrogen use efficiency in an intensively managed vegetable cropping system	China	Vegetables	Field	5.52	Acidic	-	-	Urea	Chemical	DCD	N2O emission
79	Zhang et al	2015	A 2-yr field assessment of the effects of chemical and biological nitrification inhibitors on nitrous oxide emissions and nitrogen use efficiency in an intensively managed vegetable cropping system	China	Vegetables	Field	5.52	Acidic	-	-	Urea	Chemical	DCD	CH4 emission
79	Zhang et al	2015	A 2-yr field assessment of the effects of chemical and biological nitrification inhibitors on nitrous oxide emissions and nitrogen use efficiency in an intensively managed vegetable cropping system	China	Vegetables	Field	5.52	Acidic	-	-	Urea	Chemical	DCD	Yield
80	Bell et al	2015	Nitrous oxide emissions from cattle excreta applied to a Scottish grassland: Effects of soil and climatic conditions and a nitrification inhibitor	UK	Grasses	Field	-	-	-	-	Urine	Organic	DCD	N2O emission
80	Bell et al	2015	Nitrous oxide emissions from cattle excreta applied to a Scottish grassland: Effects of soil and climatic conditions and a nitrification inhibitor	UK	Grasses	Field	-	-	-	-	Urine	Organic	DCD	N2O emission
80	Bell et al	2015	Nitrous oxide emissions from cattle excreta applied to a Scottish grassland: Effects of soil and climatic conditions and a nitrification inhibitor	UK	Grasses	Field	-	-	-	-	Urine	Organic	DCD	N2O emission
80	Bell et al	2015	Nitrous oxide emissions from cattle excreta applied to a Scottish grassland: Effects of soil and climatic conditions and a nitrification inhibitor	UK	Grasses	Field	-	-	-	-	Urine	Organic	DCD	Yield
80	Bell et al	2015	Nitrous oxide emissions from cattle excreta applied to a Scottish grassland: Effects of soil and climatic conditions and a nitrification inhibitor	UK	Grasses	Field	-	-	-	-	Urine	Organic	DCD	Yield
80	Bell et al	2015	Nitrous oxide emissions from cattle excreta applied to a Scottish grassland: Effects of soil and climatic conditions and a nitrification inhibitor	UK	Grasses	Field	-	-	-	-	Urine	Organic	DCD	Yield
81	Barneze et al	2015	The effect of nitrification inhibitors on nitrous oxide emissions from cattle urine depositions to grassland under summer conditions in the UK	UK	Fallow	Incubation	-	-	Clayey	Fine	Urine	Organic	DCD	N2O emission
81	Barneze et al	2015	The effect of nitrification inhibitors on nitrous oxide emissions from cattle urine depositions to grassland under summer conditions in the UK	UK	Grasses	Field	8.9	Alkaline	Clayey	Fine	Urine	Organic	DCD	N2O emission
81	Barneze et al	2015	The effect of nitrification inhibitors on nitrous oxide emissions from cattle urine depositions to grassland under summer conditions in the UK	UK	Grasses	Field	8.9	Alkaline	Clayey	Fine	Urine	Organic	DCD	Yield
81	Barneze et al	2015	The effect of nitrification inhibitors on nitrous oxide emissions from cattle urine depositions to grassland under summer conditions in the UK	UK	Grasses	Field	8.9	Alkaline	Clayey	Fine	Urine	Organic	DCD	Plant N-uptake
82	Scheer et al	2014	Impact of nitrification inhibitor (DMPP) on soil nitrous oxide emissions from an intensive broccoli production system in sub-tropical Australia	Australia	Vegetables	Field	7.4	Alkaline	Sandy loam	Medium	Nitrophoska +Urea	Chemical	DMPP	N2O emission
82	Scheer et al	2014	Impact of nitrification inhibitor (DMPP) on soil nitrous oxide emissions from an intensive broccoli production system in sub-tropical Australia	Australia	Vegetables	Field	7.4	Alkaline	Sandy loam	Medium	Nitrophoska +Urea	Chemical	DMPP	CO2 emission
82	Scheer et al	2014	Impact of nitrification inhibitor (DMPP) on soil nitrous oxide emissions from an intensive broccoli production system in sub-tropical Australia	Australia	Vegetables	Field	7.4	Alkaline	Sandy loam	Medium	Nitrophoska +Urea	Chemical	DMPP	Yield
83	Migliorati et al	2014	Influence of different nitrogen rates and DMPP nitrification inhibitor on annual N2O emissions from a subtropical wheat–maize cropping system	Australia	Wheat	Field	5.5	Acidic	Clay	Fine	Urea	Chemical	DMPP	N2O emission
83	Migliorati et al	2014	Influence of different nitrogen rates and DMPP nitrification inhibitor on annual N2O emissions from a subtropical wheat–maize cropping system	Australia	Wheat	Field	5.5	Acidic	Clay	Fine	Urea	Chemical	DMPP	N2O emission
83	Migliorati et al	2014	Influence of different nitrogen rates and DMPP nitrification inhibitor on annual N2O emissions from a subtropical wheat–maize cropping system	Australia	Wheat	Field	5.5	Acidic	Clay	Fine	Urea	Chemical	DMPP	Yield
83	Migliorati et al	2014	Influence of different nitrogen rates and DMPP nitrification inhibitor on annual N2O emissions from a subtropical wheat–maize cropping system	Australia	Wheat	Field	5.5	Acidic	Clay	Fine	Urea	Chemical	DMPP	Plant N-uptake
83	Migliorati et al	2014	Influence of different nitrogen rates and DMPP nitrification inhibitor on annual N2O emissions from a subtropical wheat–maize cropping system	Australia	Maize	Field	5.5	Acidic	Clay	Fine	Urea	Chemical	DMPP	N2O emission
83	Migliorati et al	2014	Influence of different nitrogen rates and DMPP nitrification inhibitor on annual N2O emissions from a subtropical wheat–maize cropping system	Australia	Maize	Field	5.5	Acidic	Clay	Fine	Urea	Chemical	DMPP	N2O emission
83	Migliorati et al	2014	Influence of different nitrogen rates and DMPP nitrification inhibitor on annual N2O emissions from a subtropical wheat–maize cropping system	Australia	Maize	Field	5.5	Acidic	Clay	Fine	Urea	Chemical	DMPP	Yield
83	Migliorati et al	2014	Influence of different nitrogen rates and DMPP nitrification inhibitor on annual N2O emissions from a subtropical wheat–maize cropping system	Australia	Maize	Field	5.5	Acidic	Clay	Fine	Urea	Chemical	DMPP	Plant N-uptake
84	Canali et al	2014	Alternative strategies for nitrogen fertilization of overwinter processing spinach (Spinacia oleracea L.) in Southern Italy	Italy	Vegetables	Field	7.5	Alkaline	clayey loam	Fine	Urea	Chemical	DMPP	Yield
84	Canali et al	2014	Alternative strategies for nitrogen fertilization of overwinter processing spinach (Spinacia oleracea L.) in Southern Italy	Italy	Vegetables	Field	7.5	Alkaline	clayey loam	Fine	Urea	Chemical	DMPP	Yield
84	Canali et al	2014	Alternative strategies for nitrogen fertilization of overwinter processing spinach (Spinacia oleracea L.) in Southern Italy	Italy	Vegetables	Field	7.5	Alkaline	clayey loam	Fine	Urea	Chemical	DMPP	Plant N-uptake
84	Canali et al	2014	Alternative strategies for nitrogen fertilization of overwinter processing spinach (Spinacia oleracea L.) in Southern Italy	Italy	Vegetables	Field	7.5	Alkaline	clayey loam	Fine	Urea	Chemical	DMPP	NUE
85	Soares et al	2014	Enhanced-Efficiency Fertilizers in Nitrous Oxide Emissions from Urea Applied to Sugarcane	Brazil	Other crops	Field	5.6	Acidic	-	-	Urea	Chemical	DCD	N2O emission
85	Soares et al	2014	Enhanced-Efficiency Fertilizers in Nitrous Oxide Emissions from Urea Applied to Sugarcane	Brazil	Other crops	Field	5.6	Acidic	-	-	Urea	Chemical	DMPP	N2O emission
86	Yang et al	2014	Impacts of Fertilization Alternatives and Crop Straw Incorporation on N2O Emissions from a Spring Maize Field in Northeastern China	China	Maize	Field	7.1	Alkaline	Light loam	Medium	Fertilizer	Chemical	DCD	N2O emission
86	Yang et al	2014	Impacts of Fertilization Alternatives and Crop Straw Incorporation on N2O Emissions from a Spring Maize Field in Northeastern China	China	Maize	Field	7.1	Alkaline	Loam	Medium	Urea	Chemical	DCD	Yield
87	Robinson et al	2014	The effect of soil pH and dicyandiamide (DCD) on N2O emissions and ammonia oxidiser abundance in a stimulated grazed pasture soil	New Zealand	Grasses	Field	6	Acidic	-	-	Urine	Organic	DCD	N2O emission
87	Robinson et al	2014	The effect of soil pH and dicyandiamide (DCD) on N2O emissions and ammonia oxidiser abundance in a stimulated grazed pasture soil	New Zealand	Grasses	Field	5	Acidic	-	-	Urine	Organic	DCD	N2O emission
87	Robinson et al	2014	The effect of soil pH and dicyandiamide (DCD) on N2O emissions and ammonia oxidiser abundance in a stimulated grazed pasture soil	New Zealand	Grasses	Field	6.5	Acidic	-	-	Urine	Organic	DCD	N2O emission
88	Robinson et al	2014	Effect of soil aggregate size and dicyandiamide on N2O emissions and ammonia oxidizer abundance in a grazed pasture soil	New Zealand	Fallow	Incubation	5.8	Acidic	Clay loam	Fine	Urine	Organic	DCD	N2O emission
89	Misselbrook et al	2014	An assessment of nitrification inhibitors to reduce nitrous oxide emissions from UK agriculture	UK	Fallow	Field	-	-	Sandy loam	Medium	Ammonium Nitrate	Chemical	DCD	N2O emission
89	Misselbrook et al	2014	An assessment of nitrification inhibitors to reduce nitrous oxide emissions from UK agriculture	UK	Fallow	Field	-	-	Clay loam	Fine	Ammonium Nitrate	Chemical	DCD	N2O emission
89	Misselbrook et al	2014	An assessment of nitrification inhibitors to reduce nitrous oxide emissions from UK agriculture	UK	Fallow	Field	-	-	Clay loam	Fine	Ammonium Nitrate	Chemical	DCD	N2O emission
89	Misselbrook et al	2014	An assessment of nitrification inhibitors to reduce nitrous oxide emissions from UK agriculture	UK	Fallow	Field	-	-	Sandy clay loam	Medium	Ammonium Nitrate	Chemical	DCD	N2O emission
89	Misselbrook et al	2014	An assessment of nitrification inhibitors to reduce nitrous oxide emissions from UK agriculture	UK	Fallow	Field	-	-	Clay	Fine	Ammonium Nitrate	Chemical	DCD	N2O emission
89	Misselbrook et al	2014	An assessment of nitrification inhibitors to reduce nitrous oxide emissions from UK agriculture	UK	Fallow	Field	-	-	Clay loam	Fine	Urea	Chemical	DCD	N2O emission
89	Misselbrook et al	2014	An assessment of nitrification inhibitors to reduce nitrous oxide emissions from UK agriculture	UK	Fallow	Field	-	-	Sandy loam	Medium	Urea	Chemical	DCD	N2O emission
89	Misselbrook et al	2014	An assessment of nitrification inhibitors to reduce nitrous oxide emissions from UK agriculture	UK	Fallow	Field	-	-	Clay loam	Fine	Urea	Chemical	DCD	N2O emission
89	Misselbrook et al	2014	An assessment of nitrification inhibitors to reduce nitrous oxide emissions from UK agriculture	UK	Fallow	Field	-	-	Clay loam	Fine	Urea	Chemical	DCD	N2O emission
89	Misselbrook et al	2014	An assessment of nitrification inhibitors to reduce nitrous oxide emissions from UK agriculture	UK	Fallow	Field	-	-	Sandy clay loam	Medium	Urea	Chemical	DCD	N2O emission
89	Misselbrook et al	2014	An assessment of nitrification inhibitors to reduce nitrous oxide emissions from UK agriculture	UK	Fallow	Field	-	-	Clay	Fine	Urea	Chemical	DCD	N2O emission
89	Misselbrook et al	2014	An assessment of nitrification inhibitors to reduce nitrous oxide emissions from UK agriculture	UK	Fallow	Field	-	-	Clay loam	Fine	Urea	Chemical	DCD	N2O emission
89	Misselbrook et al	2014	An assessment of nitrification inhibitors to reduce nitrous oxide emissions from UK agriculture	UK	Fallow	Field	-	-	Sandy loam	Medium	Urine	Chemical	DCD	N2O emission
89	Misselbrook et al	2014	An assessment of nitrification inhibitors to reduce nitrous oxide emissions from UK agriculture	UK	Fallow	Field	-	-	Sandy clay loam	Medium	Urine	Chemical	DCD	N2O emission
89	Misselbrook et al	2014	An assessment of nitrification inhibitors to reduce nitrous oxide emissions from UK agriculture	UK	Fallow	Field	-	-	Sandy loam	Medium	Cattle Slurry	Organic	DCD	N2O emission
89	Misselbrook et al	2014	An assessment of nitrification inhibitors to reduce nitrous oxide emissions from UK agriculture	UK	Fallow	Field	-	-	Sandy clay loam	Medium	Cattle Slurry	Organic	DCD	N2O emission
90	Mazzetto et al	2014	Use of the nitrification inhibitor dicyandiamide (DCD) does not mitigate N2O emission from bovine urine patches under Oxisol in Northwest Brazi	Brazil	Grasses	Field	4.9	Acidic	Sandy loam	Medium	Bovien Urine	Organic	DCD	N2O emission
90	Mazzetto et al	2014	Use of the nitrification inhibitor dicyandiamide (DCD) does not mitigate N2O emission from bovine urine patches under Oxisol in Northwest Brazi	Brazil	Grasses	Field	5.1	Acidic	Sandy loam	Medium	Bovien Urine	Organic	DCD	N2O emission
90	Mazzetto et al	2014	Use of the nitrification inhibitor dicyandiamide (DCD) does not mitigate N2O emission from bovine urine patches under Oxisol in Northwest Brazi	Brazil	Grasses	Field	4.9	Acidic	Sandy loam	Medium	Bovien Urine	Organic	DCD	CH4 emission
90	Mazzetto et al	2014	Use of the nitrification inhibitor dicyandiamide (DCD) does not mitigate N2O emission from bovine urine patches under Oxisol in Northwest Brazi	Brazil	Grasses	Field	5.1	Acidic	Sandy loam	Medium	Bovien Urine	Organic	DCD	CH4 emission
91	Li et al	2014	Use of nitrogen process inhibitors for reducing gaseous nitrogen losses from land-applied farm effluents	New Zealand	Grasses	Field	6	Acidic	Silt loam	Medium	Fresh Dairy Effluent	Organic	DCD	N2O emission
91	Li et al	2014	Use of nitrogen process inhibitors for reducing gaseous nitrogen losses from land-applied farm effluents	New Zealand	Grasses	Field	6	Acidic	Silt loam	Medium	Fresh manure	Organic	DCD	N2O emission
91	Li et al	2014	Use of nitrogen process inhibitors for reducing gaseous nitrogen losses from land-applied farm effluents	New Zealand	Grasses	Field	6	Acidic	Silt loam	Medium	Stored Dairy Effluent	Organic	DCD	N2O emission
92	Ledgard et al	2014	Effects of the nitrification inhibitor dicyandiamide (DCD) on pasture production, nitrous oxide emissions and nitrate leaching in Waikato, New Zealand	New Zealand	Grasses	Field	5.7	Acidic	Silt loam	Medium	Urine	Organic	DCD	N2O emission
92	Ledgard et al	2014	Effects of the nitrification inhibitor dicyandiamide (DCD) on pasture production, nitrous oxide emissions and nitrate leaching in Waikato, New Zealand	New Zealand	Grasses	Field	5.7	Acidic	Silt loam	Medium	Urine	Organic	DCD	Yield
93	Kim et al	2014	Field studies assessing the effect of dicyandiamide (DCD) on N transformations, pasture yields, N2O emissions and N-leaching in the Manawatu region	New Zealand	Grasses	Field	5.8	Acidic	Silt loam	Medium	Urine	Organic	DCD	N2O emission
93	Kim et al	2014	Field studies assessing the effect of dicyandiamide (DCD) on N transformations, pasture yields, N2O emissions and N-leaching in the Manawatu region	New Zealand	Grasses	Field	5.8	Acidic	Silt loam	Medium	Urine	Organic	DCD	Yield
93	Kim et al	2014	Field studies assessing the effect of dicyandiamide (DCD) on N transformations, pasture yields, N2O emissions and N-leaching in the Manawatu region	New Zealand	Grasses	Field	5.8	Acidic	Silt loam	Medium	Urine	Organic	DCD	NO3-N in soil
93	Kim et al	2014	Field studies assessing the effect of dicyandiamide (DCD) on N transformations, pasture yields, N2O emissions and N-leaching in the Manawatu region	New Zealand	Grasses	Field	5.8	Acidic	Silt loam	Medium	Urine	Organic	DCD	NH4-N in soil
94	Di et al	2014	Effect of soil moisture status and a nitrification inhibitor, dicyandiamide, on ammonia oxidizer and denitrifier growth and nitrous oxide emissions in a grassland soil	New Zealand	Grasses	Field	5.9	Acidic	Silt loam	Medium	Urine	Organic	DCD	N2O emission
95	Klein et al	2014	Evaluating the effects of dicyandiamide (DCD) on nitrogen cycling and dry matter production in a 3-year trial on a dairy pasture in South Otago, New Zealand	New Zealand	Grasses	Field	6.2	Acidic	-	-	Dung	Organic	DCD	N2O emission
95	Klein et al	2014	Evaluating the effects of dicyandiamide (DCD) on nitrogen cycling and dry matter production in a 3-year trial on a dairy pasture in South Otago, New Zealand	New Zealand	Grasses	Field	6.2	Acidic	-	-	Urine	Organic	DCD	N2O emission
95	Klein et al	2014	Evaluating the effects of dicyandiamide (DCD) on nitrogen cycling and dry matter production in a 3-year trial on a dairy pasture in South Otago, New Zealand	New Zealand	Grasses	Field	6.2	Acidic	-	-	Urine	Organic	DCD	Yield
96	Cameron et al	2014	Dicyandiamide (DCD) effect on nitrous oxide emissions, nitrate leaching and pasture yield in Canterbury, New Zealand	New Zealand	Grasses	Field	6	Acidic	Silt loam	Medium	Urine	Organic	DCD	N2O emission
96	Cameron et al	2014	Dicyandiamide (DCD) effect on nitrous oxide emissions, nitrate leaching and pasture yield in Canterbury, New Zealand	New Zealand	Grasses	Field	6	Acidic	Silt loam	Medium	Dung	Organic	DCD	N2O emission
96	Cameron et al	2014	Dicyandiamide (DCD) effect on nitrous oxide emissions, nitrate leaching and pasture yield in Canterbury, New Zealand	New Zealand	Grasses	Field	6	Acidic	Silt loam	Medium	Urine	Organic	DCD	NO3-N in soil
97	Carey et al	2014	Effect of urine, potassium and dicyandiamide application on pasture production from a free-draining Canterbury dairy pasture soil	New Zealand	Grasses	Field	6.1	Acidic	-	-	Urine	Organic	DCD	Biomass
98	Liu et al	2013	Effects of nitrification inhibitors (DCD and DMPP) on nitrous oxide emission, crop yield and nitrogen uptake in a wheat–maize cropping system	China	Wheat	Field	-	-	-	-	Urea	Chemical	DMPP	N2O emission
98	Liu et al	2013	Effects of nitrification inhibitors (DCD and DMPP) on nitrous oxide emission, crop yield and nitrogen uptake in a wheat–maize cropping system	China	Wheat	Field	-	-	-	-	Urea	Chemical	DMPP	NO3-N in soil
98	Liu et al	2013	Effects of nitrification inhibitors (DCD and DMPP) on nitrous oxide emission, crop yield and nitrogen uptake in a wheat–maize cropping system	China	Wheat	Field	-	-	-	-	Urea	Chemical	DMPP	NH4-N in soil
98	Liu et al	2013	Effects of nitrification inhibitors (DCD and DMPP) on nitrous oxide emission, crop yield and nitrogen uptake in a wheat–maize cropping system	China	Wheat	Field	-	-	-	-	Urea	Chemical	DMPP	Yield
98	Liu et al	2013	Effects of nitrification inhibitors (DCD and DMPP) on nitrous oxide emission, crop yield and nitrogen uptake in a wheat–maize cropping system	China	Wheat	Field	-	-	-	-	Urea	Chemical	DMPP	Grain N-content
98	Liu et al	2013	Effects of nitrification inhibitors (DCD and DMPP) on nitrous oxide emission, crop yield and nitrogen uptake in a wheat–maize cropping system	China	Wheat	Field	-	-	-	-	Urea	Chemical	DMPP	Plant N-uptake
98	Liu et al	2013	Effects of nitrification inhibitors (DCD and DMPP) on nitrous oxide emission, crop yield and nitrogen uptake in a wheat–maize cropping system	China	Maize	Field	-	-	-	-	Urea	Chemical	DMPP	N2O emission
98	Liu et al	2013	Effects of nitrification inhibitors (DCD and DMPP) on nitrous oxide emission, crop yield and nitrogen uptake in a wheat–maize cropping system	China	Maize	Field	-	-	-	-	Urea	Chemical	DMPP	NO3-N in soil
98	Liu et al	2013	Effects of nitrification inhibitors (DCD and DMPP) on nitrous oxide emission, crop yield and nitrogen uptake in a wheat–maize cropping system	China	Maize	Field	-	-	-	-	Urea	Chemical	DMPP	NH4-N in soil
98	Liu et al	2013	Effects of nitrification inhibitors (DCD and DMPP) on nitrous oxide emission, crop yield and nitrogen uptake in a wheat–maize cropping system	China	Maize	Field	-	-	-	-	Urea	Chemical	DMPP	Yield
98	Liu et al	2013	Effects of nitrification inhibitors (DCD and DMPP) on nitrous oxide emission, crop yield and nitrogen uptake in a wheat–maize cropping system	China	Maize	Field	-	-	-	-	Urea	Chemical	DMPP	Grain N-content
98	Liu et al	2013	Effects of nitrification inhibitors (DCD and DMPP) on nitrous oxide emission, crop yield and nitrogen uptake in a wheat–maize cropping system	China	Maize	Field	-	-	-	-	Urea	Chemical	DMPP	Plant N-uptake
98	Liu et al	2013	Effects of nitrification inhibitors (DCD and DMPP) on nitrous oxide emission, crop yield and nitrogen uptake in a wheat–maize cropping system	China	Wheat	Field	-	-	-	-	Urea	Chemical	DCD	N2O emission
98	Liu et al	2013	Effects of nitrification inhibitors (DCD and DMPP) on nitrous oxide emission, crop yield and nitrogen uptake in a wheat–maize cropping system	China	Wheat	Field	-	-	-	-	Urea	Chemical	DCD	NO3-N in soil
98	Liu et al	2013	Effects of nitrification inhibitors (DCD and DMPP) on nitrous oxide emission, crop yield and nitrogen uptake in a wheat–maize cropping system	China	Wheat	Field	-	-	-	-	Urea	Chemical	DCD	NH4-N in soil
98	Liu et al	2013	Effects of nitrification inhibitors (DCD and DMPP) on nitrous oxide emission, crop yield and nitrogen uptake in a wheat–maize cropping system	China	Wheat	Field	-	-	-	-	Urea	Chemical	DCD	Yield
98	Liu et al	2013	Effects of nitrification inhibitors (DCD and DMPP) on nitrous oxide emission, crop yield and nitrogen uptake in a wheat–maize cropping system	China	Wheat	Field	-	-	-	-	Urea	Chemical	DCD	Grain N-content
98	Liu et al	2013	Effects of nitrification inhibitors (DCD and DMPP) on nitrous oxide emission, crop yield and nitrogen uptake in a wheat–maize cropping system	China	Wheat	Field	-	-	-	-	Urea	Chemical	DCD	Plant N-uptake
98	Liu et al	2013	Effects of nitrification inhibitors (DCD and DMPP) on nitrous oxide emission, crop yield and nitrogen uptake in a wheat–maize cropping system	China	Maize	Field	-	-	-	-	Urea	Chemical	DCD	N2O emission
98	Liu et al	2013	Effects of nitrification inhibitors (DCD and DMPP) on nitrous oxide emission, crop yield and nitrogen uptake in a wheat–maize cropping system	China	Maize	Field	-	-	-	-	Urea	Chemical	DCD	NO3-N in soil
98	Liu et al	2013	Effects of nitrification inhibitors (DCD and DMPP) on nitrous oxide emission, crop yield and nitrogen uptake in a wheat–maize cropping system	China	Maize	Field	-	-	-	-	Urea	Chemical	DCD	NH4-N in soil
98	Liu et al	2013	Effects of nitrification inhibitors (DCD and DMPP) on nitrous oxide emission, crop yield and nitrogen uptake in a wheat–maize cropping system	China	Maize	Field	-	-	-	-	Urea	Chemical	DCD	Yield
98	Liu et al	2013	Effects of nitrification inhibitors (DCD and DMPP) on nitrous oxide emission, crop yield and nitrogen uptake in a wheat–maize cropping system	China	Maize	Field	-	-	-	-	Urea	Chemical	DCD	Grain N-content
98	Liu et al	2013	Effects of nitrification inhibitors (DCD and DMPP) on nitrous oxide emission, crop yield and nitrogen uptake in a wheat–maize cropping system	China	Maize	Field	-	-	-	-	Urea	Chemical	DCD	Plant N-uptake
99	García-Castro et al	2013	Evaluation of fertilization with uncoated urea and 3,4-dimethylpyrazole phosphate (DMPP)-coated urea on nitrogen leaching and rose (Rosa spp.) yield	Colombia	Other crops	Pot	5.1	Acidic	Sandy silty loam	Medium	Urea	Chemical	DMPP	Plant N-uptake
99	García-Castro et al	2013	Evaluation of fertilization with uncoated urea and 3,4-dimethylpyrazole phosphate (DMPP)-coated urea on nitrogen leaching and rose (Rosa spp.) yield	Colombia	Other crops	Pot	5.1	Acidic	Sandy silty loam	Medium	Urea	Chemical	DMPP	NUE
99	García-Castro et al	2013	Evaluation of fertilization with uncoated urea and 3,4-dimethylpyrazole phosphate (DMPP)-coated urea on nitrogen leaching and rose (Rosa spp.) yield	Colombia	Other crops	Pot	5.1	Acidic	Sandy silty loam	Medium	Urea	Chemical	DMPP	Yield
99	García-Castro et al	2013	Evaluation of fertilization with uncoated urea and 3,4-dimethylpyrazole phosphate (DMPP)-coated urea on nitrogen leaching and rose (Rosa spp.) yield	Colombia	Other crops	Pot	5.1	Acidic	Sandy silty loam	Medium	Urea	Chemical	DMPP	NO3 leaching
100	Monaghan et al	2013	The effectiveness of the nitrification inhibitor dicyandiamide (DCD) in reducing nitrate leaching and nitrous oxide emissions from a grazed winter forage crop in southern New Zealand	New Zealand	Vegetables	Field	6	Acidic	-	-	Urine	Organic	DCD	N2O emission
100	Monaghan et al	2013	The effectiveness of the nitrification inhibitor dicyandiamide (DCD) in reducing nitrate leaching and nitrous oxide emissions from a grazed winter forage crop in southern New Zealand	New Zealand	Vegetables	Field	6	Acidic	-	-	Urine	Organic	DCD	Yield
101	Ma et al	2013	Mitigation of nitrous oxide emissions from paddy soil under conventional and no-till practices using nitrification inhibitors during the winter wheat-growing season	China	Rice	Field	7.35	Alkaline	Silt clay	Medium	Urea	Chemical	DCD	N2O emission
101	Ma et al	2013	Mitigation of nitrous oxide emissions from paddy soil under conventional and no-till practices using nitrification inhibitors during the winter wheat-growing season	China	Rice	Field	7.35	Alkaline	Silt clay	Medium	Urea	Chemical	DCD	Yield
102	Dai et al	2013	Effects of nitrogen application rate and a nitrification inhibitor dicyandiamide on ammonia oxidizers and N2O emissions in a grazed pasture soil	New Zealand	Grasses	Field	5.8	Acidic	Silt loam	Medium	Urea	Chemical	DCD	N2O emission
102	Dai et al	2013	Effects of nitrogen application rate and a nitrification inhibitor dicyandiamide on ammonia oxidizers and N2O emissions in a grazed pasture soil	New Zealand	Grasses	Field	5.8	Acidic	Silt loam	Medium	Urine	Organic	DCD	N2O emission
103	Yamamoto et al	2013	Lime-nitrogen application reduces N2O emission from a vegetable field with imperfectly-drained sandy clay-loam soil	Japan	Fallow	Field	5.56	Acidic	Sandy clay loam	Medium	Fertilizer	Chemical	DCD	N2O emission
104	Lan et al	2013	Effects of the nitrification inhibitor dicyandiamide (DCD) on gross Ntransformation rates and mitigating N2O emission in paddy soils	China	Fallow	Incubation	6.2	Acidic	Silt loam	Medium	No Fertilizer	No Fertilizer	DCD	N2O emission
104	Lan et al	2013	Effects of the nitrification inhibitor dicyandiamide (DCD) on gross Ntransformation rates and mitigating N2O emission in paddy soils	China	Fallow	Incubation	8.3	Acidic	Clayey	Fine	No Fertilizer	No Fertilizer	DCD	N2O emission
105	Pfab et al	2012	Influence of a nitrification inhibitor and of placed N-fertilization on N2O fluxes from a vegetable cropped loamy soil	Germany	Vegetables	Field	5.5	Acidic	Silty clay loam	Medium	Ammonium sulphate nitrate	Chemical	DMPP	Biomass
105	Pfab et al	2012	Influence of a nitrification inhibitor and of placed N-fertilization on N2O fluxes from a vegetable cropped loamy soil	Germany	Vegetables	Field	5.5	Acidic	Silty clay loam	Medium	ammonium sulphate nitrate	Chemical	DMPP	N2O emission
105	Pfab et al	2012	Influence of a nitrification inhibitor and of placed N-fertilization on N2O fluxes from a vegetable cropped loamy soil	Germany	Vegetables	Field	5.5	Acidic	Silty clay loam	Medium	ammonium sulphate nitrate	Chemical	DMPP	Biomass
105	Pfab et al	2012	Influence of a nitrification inhibitor and of placed N-fertilization on N2O fluxes from a vegetable cropped loamy soil	Germany	Vegetables	Field	5.5	Acidic	Silty clay loam	Medium	ammonium sulphate nitrate	Chemical	DMPP	N2O emission
105	Pfab et al	2012	Influence of a nitrification inhibitor and of placed N-fertilization on N2O fluxes from a vegetable cropped loamy soil	Germany	Vegetables	Field	5.5	Acidic	Silty clay loam	Medium	ammonium sulphate nitrate	Chemical	DMPP	Biomass
105	Pfab et al	2012	Influence of a nitrification inhibitor and of placed N-fertilization on N2O fluxes from a vegetable cropped loamy soil	Germany	Vegetables	Field	5.5	Acidic	Silty clay loam	Medium	ammonium sulphate nitrate	Chemical	DMPP	N2O emission
105	Pfab et al	2012	Influence of a nitrification inhibitor and of placed N-fertilization on N2O fluxes from a vegetable cropped loamy soil	Germany	Vegetables	Field	5.5	Acidic	Silty clay loam	Medium	ammonium sulphate nitrate	Chemical	DMPP	Biomass
105	Pfab et al	2012	Influence of a nitrification inhibitor and of placed N-fertilization on N2O fluxes from a vegetable cropped loamy soil	Germany	Vegetables	Field	5.5	Acidic	Silty clay loam	Medium	ammonium sulphate nitrate	Chemical	DMPP	N2O emission
106	Dennis et al	2012	Reducing Nitrate Losses from Simulated Grazing on Grassland Lysimeters in Ireland Using a Nitrification Inhibitor (Dicyandiamide)	Ireland	Grasses	Field	-	-	Sandy silty loam	Medium	Urea	Chemical	DCD	NO3 leaching
106	Dennis et al	2012	Reducing Nitrate Losses from Simulated Grazing on Grassland Lysimeters in Ireland Using a Nitrification Inhibitor (Dicyandiamide)	Ireland	Grasses	Field	-	-	Sandy silty loam	Medium	Urea	Chemical	DCD	Yield
106	Dennis et al	2012	Reducing Nitrate Losses from Simulated Grazing on Grassland Lysimeters in Ireland Using a Nitrification Inhibitor (Dicyandiamide)	Ireland	Grasses	Field	-	-	Clay loam	Fine	Urea	Chemical	DCD	NO3 leaching
106	Dennis et al	2012	Reducing Nitrate Losses from Simulated Grazing on Grassland Lysimeters in Ireland Using a Nitrification Inhibitor (Dicyandiamide)	Ireland	Grasses	Field	-	-	Clay loam	Fine	Urea	Chemical	DCD	Yield
106	Dennis et al	2012	Reducing Nitrate Losses from Simulated Grazing on Grassland Lysimeters in Ireland Using a Nitrification Inhibitor (Dicyandiamide)	Ireland	Grasses	Field	-	-	Clay loam	Fine	Urea	Chemical	DCD	NO3 leaching
106	Dennis et al	2012	Reducing Nitrate Losses from Simulated Grazing on Grassland Lysimeters in Ireland Using a Nitrification Inhibitor (Dicyandiamide)	Ireland	Grasses	Field	-	-	Clay loam	Fine	Urea	Chemical	DCD	Yield
107	Carneiro et al	2012	Nitrate leaching from a maize ×oats double-cropping forage system fertilized with organic residues under Mediterranean conditions	Portugal	Maize	Field	6	Acidic	Sandy loam	Medium	Urea	Chemical	DCD	NO3 leaching
107	Carneiro et al	2012	Nitrate leaching from a maize ×oats double-cropping forage system fertilized with organic residues under Mediterranean conditions	Portugal	Maize	Field	6	Acidic	Sandy loam	Medium	Urea	Chemical	DCD	NO3 leaching
108	Cameron et al	2012	How does the application of different nitrification inhibitors affect nitrous oxide emissions and nitrate leaching from cow urine in grazed pastures?	New zealand	Grasses	Field	5.6	Acidic	Sandy loam	Medium	Cow urine	Organic	DCD	N2O emission
108	Cameron et al	2012	How does the application of different nitrification inhibitors affect nitrous oxide emissions and nitrate leaching from cow urine in grazed pastures?	New zealand	Grasses	Field	5.7	Acidic	-	-	Cow urine	Organic	DMPP	NO3 leaching
108	Cameron et al	2012	How does the application of different nitrification inhibitors affect nitrous oxide emissions and nitrate leaching from cow urine in grazed pastures?	New zealand	Grasses	Field	5.6	Acidic	Sandy loam	Medium	Cow urine	Organic	DCD	NO3 leaching
108	Cameron et al	2012	How does the application of different nitrification inhibitors affect nitrous oxide emissions and nitrate leaching from cow urine in grazed pastures?	New zealand	Grasses	Field	5.7	Acidic	-	-	Cow urine	Organic	DMPP	N2O emission
109	Sanz-Cobena et al	2012	Gaseous emissions of N2O and NO and NO3 − leaching from urea applied with urease and nitrification inhibitors to a maize (Zea mays) crop	Spain	Maize	Field	7.9	Alkaline	Sandy clay loam	Medium	Urea	Chemical	DCD	N2O emission
109	Sanz-Cobena et al	2012	Gaseous emissions of N2O and NO and NO3 − leaching from urea applied with urease and nitrification inhibitors to a maize (Zea mays) crop	Spain	Maize	Field	7.9	Alkaline	Sandy clay loam	Medium	Urea	Chemical	DCD	NO emission
109	Sanz-Cobena et al	2012	Gaseous emissions of N2O and NO and NO3 − leaching from urea applied with urease and nitrification inhibitors to a maize (Zea mays) crop	Spain	Maize	Field	7.9	Alkaline	Sandy clay loam	Medium	Urea	Chemical	DCD	NO3 leaching
109	Sanz-Cobena et al	2012	Gaseous emissions of N2O and NO and NO3 − leaching from urea applied with urease and nitrification inhibitors to a maize (Zea mays) crop	Spain	Maize	Field	7.9	Alkaline	Sandy clay loam	Medium	Urea	Chemical	DCD	N2O emission
109	Sanz-Cobena et al	2012	Gaseous emissions of N2O and NO and NO3 − leaching from urea applied with urease and nitrification inhibitors to a maize (Zea mays) crop	Spain	Maize	Field	7.9	Alkaline	Sandy clay loam	Medium	Urea	Chemical	DCD	NO emission
109	Sanz-Cobena et al	2012	Gaseous emissions of N2O and NO and NO3 − leaching from urea applied with urease and nitrification inhibitors to a maize (Zea mays) crop	Spain	Maize	Field	7.9	Alkaline	Sandy clay loam	Medium	Urea	Chemical	DCD	NO3 leaching
110	Guo et al	2012	Effects of dicyandiamide (DCD) on nitrate leaching, gaseous emissions of ammonia and nitrous oxide in a greenhouse vegetable production system in northern China	China	Vegetables	Pot	7.8	Alkaline	Sandy loam	Medium	Urea	Chemical	DCD	N2O emission
110	Guo et al	2012	Effects of dicyandiamide (DCD) on nitrate leaching, gaseous emissions of ammonia and nitrous oxide in a greenhouse vegetable production system in northern China	China	Vegetables	Pot	7.8	Alkaline	Sandy loam	Medium	Urea	Chemical	DCD	NH4-N in soil
110	Guo et al	2012	Effects of dicyandiamide (DCD) on nitrate leaching, gaseous emissions of ammonia and nitrous oxide in a greenhouse vegetable production system in northern China	China	Vegetables	Pot	7.8	Alkaline	Sandy loam	Medium	Urea	Chemical	DCD	Yield
110	Guo et al	2012	Effects of dicyandiamide (DCD) on nitrate leaching, gaseous emissions of ammonia and nitrous oxide in a greenhouse vegetable production system in northern China	China	Vegetables	Pot	7.8	Alkaline	Sandy loam	Medium	Urea	Chemical	DCD	Plant N-uptake
111	McGeough et al	2012	The effect of cattle slurry in combination with nitrate and the nitrification inhibitor dicyandiamide on in situ nitrous oxide and dinitrogen emissions	Ireland	Grasses	Field	-	-	Sandy clay loam	Medium	CSNO3	Chemical	DCD	N2O emission
111	McGeough et al	2012	The effect of cattle slurry in combination with nitrate and the nitrification inhibitor dicyandiamide on in situ nitrous oxide and dinitrogen emissions	Ireland	Grasses	Field	-	-	Sandy clay loam	Medium	NH4ClNO3	Chemical	DCD	N2O emission
112	Menneer et al	2010	Effect of timing and formulation of dicyandiamide (DCD) application on nitrate leaching and pasture production in a Bay of Plenty pastoral soil	New Zealand	Grasses	Field	5.8	Acidic	Sandy loam	Medium	Urine	Chemical	DCD	Yield
112	Menneer et al	2010	Effect of timing and formulation of dicyandiamide (DCD) application on nitrate leaching and pasture production in a Bay of Plenty pastoral soil	New Zealand	Grasses	Field	5.8	Acidic	Sandy loam	Medium	Urine	Chemical	DCD	NO3 leaching
112	Menneer et al	2010	Effect of timing and formulation of dicyandiamide (DCD) application on nitrate leaching and pasture production in a Bay of Plenty pastoral soil	New Zealand	Grasses	Field	5.8	Acidic	Sandy loam	Medium	Urine	Chemical	DCD	Yield
112	Menneer et al	2010	Effect of timing and formulation of dicyandiamide (DCD) application on nitrate leaching and pasture production in a Bay of Plenty pastoral soil	New Zealand	Grasses	Field	5.8	Acidic	Sandy loam	Medium	Urine	Chemical	DCD	NO3 leaching
113	Zaman et al	2010	Effects of the different rates of urease and nitrification inhibitors on gaseous emissions of ammonia and nitrous oxide, nitrate leaching and pasture production from urine patches in an intensive grazed pasture system	New Zealand	Grasses	Field	5.65	Acidic	Silt Loam	Medium	Urine	Organic	DCD	NH3 emission
113	Zaman et al	2010	Effects of the different rates of urease and nitrification inhibitors on gaseous emissions of ammonia and nitrous oxide, nitrate leaching and pasture production from urine patches in an intensive grazed pasture system	New Zealand	Grasses	Field	5.65	Acidic	Silt Loam	Medium	Urine	Organic	DCD	NH3 emission
113	Zaman et al	2010	Effects of the different rates of urease and nitrification inhibitors on gaseous emissions of ammonia and nitrous oxide, nitrate leaching and pasture production from urine patches in an intensive grazed pasture system	New Zealand	Grasses	Field	5.65	Acidic	Silt Loam	Medium	Urine	Organic	DCD	N2O emission
113	Zaman et al	2010	Effects of the different rates of urease and nitrification inhibitors on gaseous emissions of ammonia and nitrous oxide, nitrate leaching and pasture production from urine patches in an intensive grazed pasture system	New Zealand	Grasses	Field	5.65	Acidic	Silt Loam	Medium	Urine	Organic	DCD	N2O emission
113	Zaman et al	2010	Effects of the different rates of urease and nitrification inhibitors on gaseous emissions of ammonia and nitrous oxide, nitrate leaching and pasture production from urine patches in an intensive grazed pasture system	New Zealand	Grasses	Field	5.65	Acidic	Silt Loam	Medium	Urine	Organic	DCD	NH4-N in soil
113	Zaman et al	2010	Effects of the different rates of urease and nitrification inhibitors on gaseous emissions of ammonia and nitrous oxide, nitrate leaching and pasture production from urine patches in an intensive grazed pasture system	New Zealand	Grasses	Field	5.65	Acidic	Silt Loam	Medium	Urine	Organic	DCD	Yield
113	Zaman et al	2010	Effects of the different rates of urease and nitrification inhibitors on gaseous emissions of ammonia and nitrous oxide, nitrate leaching and pasture production from urine patches in an intensive grazed pasture system	New Zealand	Grasses	Field	5.65	Acidic	Silt Loam	Medium	Urine	Organic	DCD	Plant N-uptake
113	Zaman et al	2010	Effects of the different rates of urease and nitrification inhibitors on gaseous emissions of ammonia and nitrous oxide, nitrate leaching and pasture production from urine patches in an intensive grazed pasture system	New Zealand	Grasses	Field	5.65	Acidic	Silt Loam	Medium	Urine	Organic	DCD	NO3-N in soil
114	Qiu et al	2010	Nitrous oxide emissions from animal urine as affected by season and a nitrification inhibitor dicyandiamide	New Zealand	Grasses	Field	5.3	Acidic	Sandy loam	Medium	Urine	Organic	DCD	N2O emission
114	Qiu et al	2010	Nitrous oxide emissions from animal urine as affected by season and a nitrification inhibitor dicyandiamide	New Zealand	Grasses	Field	5.3	Acidic	Sandy loam	Medium	Urine	Organic	DCD	N2O emission
114	Qiu et al	2010	Nitrous oxide emissions from animal urine as affected by season and a nitrification inhibitor dicyandiamide	New Zealand	Grasses	Field	5.3	Acidic	Sandy loam	Medium	Urine	Organic	DCD	Yield
114	Qiu et al	2010	Nitrous oxide emissions from animal urine as affected by season and a nitrification inhibitor dicyandiamide	New Zealand	Grasses	Field	5.3	Acidic	Sandy loam	Medium	Urine	Organic	DCD	Yield
114	Qiu et al	2010	Nitrous oxide emissions from animal urine as affected by season and a nitrification inhibitor dicyandiamide	New Zealand	Grasses	Field	5.3	Acidic	Sandy loam	Medium	Urine	Organic	DCD	Plant N-uptake
114	Qiu et al	2010	Nitrous oxide emissions from animal urine as affected by season and a nitrification inhibitor dicyandiamide	New Zealand	Grasses	Field	5.3	Acidic	Sandy loam	Medium	Urine	Organic	DCD	Plant N-uptake
115	Giltrap et al	2010	A preliminary study to model the effects of a nitrification inhibitor on nitrous oxide emissions from urine-amended pasture	New Zealand	Grasses	Field	5.62	Acidic	-	-	Urine	Organic	DCD	N2O emission
116	Ding et al	2010	Impact of urease and nitrification inhibitors on nitrous oxide emissions from fluvo-aquic soil in the North China Plain	China	Grasses	Field	8.6	Alkaline	Sandy loam	Medium	Urea	Chemical	DCD	N2O emission
116	Ding et al	2010	Impact of urease and nitrification inhibitors on nitrous oxide emissions from fluvo-aquic soil in the North China Plain	China	Grasses	Field	8.6	Alkaline	Sandy loam	Medium	Urea	Chemical	DCD	Yield
116	Ding et al	2010	Impact of urease and nitrification inhibitors on nitrous oxide emissions from fluvo-aquic soil in the North China Plain	China	Grasses	Field	8.6	Alkaline	Sandy loam	Medium	Urea	Chemical	DCD	Biomass
116	Ding et al	2010	Impact of urease and nitrification inhibitors on nitrous oxide emissions from fluvo-aquic soil in the North China Plain	China	Grasses	Field	8.6	Alkaline	Sandy loam	Medium	Urea	Chemical	DCD	NH4-N in soil
116	Ding et al	2010	Impact of urease and nitrification inhibitors on nitrous oxide emissions from fluvo-aquic soil in the North China Plain	China	Grasses	Field	8.6	Alkaline	Sandy loam	Medium	Urea	Chemical	DCD	NO3-N in soil
117	Di et al	2010	Nitrous oxide emissions from grazed grassland as affected by a nitrification inhibitor, dicyandiamide, and relationships with ammonia-oxidizing bacteria and archaea	New Zealand	Grasses	Incubation	5.9	Acidic	-	-	Urine	Organic	DCD	N2O emission
117	Di et al	2010	Nitrous oxide emissions from grazed grassland as affected by a nitrification inhibitor, dicyandiamide, and relationships with ammonia-oxidizing bacteria and archaea	New Zealand	Grasses	Incubation	5.4	Acidic	-	-	Urine	Organic	DCD	N2O emission
117	Di et al	2010	Nitrous oxide emissions from grazed grassland as affected by a nitrification inhibitor, dicyandiamide, and relationships with ammonia-oxidizing bacteria and archaea	New Zealand	Grasses	Incubation	5.6	Acidic	-	-	Urine	Organic	DCD	N2O emission
117	Di et al	2010	Nitrous oxide emissions from grazed grassland as affected by a nitrification inhibitor, dicyandiamide, and relationships with ammonia-oxidizing bacteria and archaea	New Zealand	Grasses	Incubation	5.9	Acidic	-	-	Urine	Organic	DCD	N2O emission
118	Chen et al	2009	Mineral-nitrogen Leaching and Ammonia Volatilization from a Rice–Rapeseed System as Aff ected by 3,4-Dimethylpyrazole Phosphate	China	Grasses	Field	6.8	Acidic	clayey loam	Fine	Urea	Chemical	DMPP	NO3 leaching
118	Chen et al	2009	Mineral-nitrogen Leaching and Ammonia Volatilization from a Rice–Rapeseed System as Aff ected by 3,4-Dimethylpyrazole Phosphate	China	Grasses	Field	6.8	Acidic	clayey loam	Fine	Urea	Chemical	DMPP	NH3 emission
118	Chen et al	2009	Mineral-nitrogen Leaching and Ammonia Volatilization from a Rice–Rapeseed System as Aff ected by 3,4-Dimethylpyrazole Phosphate	China	Grasses	Field	6.8	Acidic	clayey loam	Fine	Urea	Chemical	DMPP	NH3 emission
118	Chen et al	2009	Mineral-nitrogen Leaching and Ammonia Volatilization from a Rice–Rapeseed System as Aff ected by 3,4-Dimethylpyrazole Phosphate	China	Grasses	Field	6.8	Acidic	clayey loam	Fine	Urea	Chemical	DMPP	NH3 emission
118	Chen et al	2009	Mineral-nitrogen Leaching and Ammonia Volatilization from a Rice–Rapeseed System as Aff ected by 3,4-Dimethylpyrazole Phosphate	China	Grasses	Field	6.8	Acidic	clayey loam	Fine	Urea	Chemical	DMPP	NH3 emission
118	Chen et al	2009	Mineral-nitrogen Leaching and Ammonia Volatilization from a Rice–Rapeseed System as Aff ected by 3,4-Dimethylpyrazole Phosphate	China	Grasses	Field	6.8	Acidic	clayey loam	Fine	Urea	Chemical	DMPP	NH3 emission
118	Chen et al	2009	Mineral-nitrogen Leaching and Ammonia Volatilization from a Rice–Rapeseed System as Aff ected by 3,4-Dimethylpyrazole Phosphate	China	Grasses	Field	7.2	Acidic	silt loam	Medium	Urea	Chemical	DMPP	NH3 emission
118	Chen et al	2009	Mineral-nitrogen Leaching and Ammonia Volatilization from a Rice–Rapeseed System as Aff ected by 3,4-Dimethylpyrazole Phosphate	China	Grasses	Field	7.2	Acidic	silt loam	Medium	Urea	Chemical	DMPP	NH3 emission
118	Chen et al	2009	Mineral-nitrogen Leaching and Ammonia Volatilization from a Rice–Rapeseed System as Aff ected by 3,4-Dimethylpyrazole Phosphate	China	Grasses	Field	7.2	Acidic	silt loam	Medium	Urea	Chemical	DMPP	NH3 emission
118	Chen et al	2009	Mineral-nitrogen Leaching and Ammonia Volatilization from a Rice–Rapeseed System as Aff ected by 3,4-Dimethylpyrazole Phosphate	China	Grasses	Field	7.2	Acidic	silt loam	Medium	Urea	Chemical	DMPP	NH3 emission
118	Chen et al	2009	Mineral-nitrogen Leaching and Ammonia Volatilization from a Rice–Rapeseed System as Aff ected by 3,4-Dimethylpyrazole Phosphate	China	Grasses	Field	7.2	Acidic	silt loam	Medium	Urea	Chemical	DMPP	NH3 emission
118	Chen et al	2009	Mineral-nitrogen Leaching and Ammonia Volatilization from a Rice–Rapeseed System as Aff ected by 3,4-Dimethylpyrazole Phosphate	China	Grasses	Field	7.2	Acidic	silt loam	Medium	Urea	Chemical	DMPP	Yield
119	Li et al	2009	Methane and nitrous oxide emissions from rice paddy soil as influenced by timing of application of hydroquinone and dicyandiamide	China	Grasses	Pot	6.23	Acidic	Loam	Medium	Urea	Chemical	DCD	N2O emission
119	Li et al	2009	Methane and nitrous oxide emissions from rice paddy soil as influenced by timing of application of hydroquinone and dicyandiamide	China	Grasses	Pot	6.23	Acidic	Loam	Medium	Urea	Chemical	DCD	CH4 emission
119	Li et al	2009	Methane and nitrous oxide emissions from rice paddy soil as influenced by timing of application of hydroquinone and dicyandiamide	China	Grasses	Pot	6.23	Acidic	Loam	Medium	Urea	Chemical	DCD	Yield
119	Li et al	2009	Methane and nitrous oxide emissions from rice paddy soil as influenced by timing of application of hydroquinone and dicyandiamide	China	Grasses	Field	6.9	Acidic	Loam	Medium	Urea	Chemical	DCD	N2O emission
119	Li et al	2009	Methane and nitrous oxide emissions from rice paddy soil as influenced by timing of application of hydroquinone and dicyandiamide	China	Grasses	Field	6.9	Acidic	Loam	Medium	Urea	Chemical	DCD	CH4 emission
119	Li et al	2009	Methane and nitrous oxide emissions from rice paddy soil as influenced by timing of application of hydroquinone and dicyandiamide	China	Grasses	Field	6.9	Acidic	Loam	Medium	Urea	Chemical	DCD	Yield
119	Li et al	2009	Effect of timing of joint application of hydroquinone and dicyandiamide on nitrous oxide emission from irrigated lowland rice paddy field	China	Grasses	Field	6.91	Acidic	Loam	Medium	Urea	Chemical	DCD	N2O emission
119	Li et al	2009	Effect of timing of joint application of hydroquinone and dicyandiamide on nitrous oxide emission from irrigated lowland rice paddy field	China	Grasses	Field	6.91	Acidic	Loam	Medium	Urea	Chemical	DCD	Yield
119	Li et al	2009	Effect of timing of joint application of hydroquinone and dicyandiamide on nitrous oxide emission from irrigated lowland rice paddy field	China	Grasses	Field	6.91	Acidic	Loam	Medium	Urea	Chemical	DCD	Yield
120	Sprosen et al	2009	Effect of rate and form of dicyandiamide application on nitrate leaching and pasture production from a volcanic ash soil in the Waikato	Canada	Grasses	Field	6	Acidic	Sandy loam	Medium	Urine	Chemical	DCD	Yield
120	Sprosen et al	2009	Effect of rate and form of dicyandiamide application on nitrate leaching and pasture production from a volcanic ash soil in the Waikato	Canada	Grasses	Field	6	Acidic	Sandy loam	Medium	Urine	Chemical	DCD	NO3 leaching
121	Zaman et al	2009	Effect of urease and nitrification inhibitors on N transformation, gaseous emissions of ammonia and nitrous oxide, pasture yield and N uptake in grazed pasture system	New Zealand	Grasses	Field	-	-	Silt loam	Medium	Urine	Organic	DCD	NH3 emission
121	Zaman et al	2009	Effect of urease and nitrification inhibitors on N transformation, gaseous emissions of ammonia and nitrous oxide, pasture yield and N uptake in grazed pasture system	New Zealand	Grasses	Field	-	-	Silt loam	Medium	Urine	Organic	DCD	NH3 emission
121	Zaman et al	2009	Effect of urease and nitrification inhibitors on N transformation, gaseous emissions of ammonia and nitrous oxide, pasture yield and N uptake in grazed pasture system	New Zealand	Grasses	Field	-	-	Silt loam	Medium	Urine	Organic	DCD	NH3 emission
121	Zaman et al	2009	Effect of urease and nitrification inhibitors on N transformation, gaseous emissions of ammonia and nitrous oxide, pasture yield and N uptake in grazed pasture system	New Zealand	Grasses	Field	-	-	Silt loam	Medium	Urine	Organic	DCD	N2O emission
121	Zaman et al	2009	Effect of urease and nitrification inhibitors on N transformation, gaseous emissions of ammonia and nitrous oxide, pasture yield and N uptake in grazed pasture system	New Zealand	Grasses	Field	-	-	Silt loam	Medium	Urine	Organic	DCD	N2O emission
121	Zaman et al	2009	Effect of urease and nitrification inhibitors on N transformation, gaseous emissions of ammonia and nitrous oxide, pasture yield and N uptake in grazed pasture system	New Zealand	Grasses	Field	-	-	Silt loam	Medium	Urine	Organic	DCD	N2O emission
121	Zaman et al	2009	Effect of urease and nitrification inhibitors on N transformation, gaseous emissions of ammonia and nitrous oxide, pasture yield and N uptake in grazed pasture system	New Zealand	Grasses	Field	-	-	Silt loam	Medium	Urine	Organic	DCD	Biomass
121	Zaman et al	2009	Effect of urease and nitrification inhibitors on N transformation, gaseous emissions of ammonia and nitrous oxide, pasture yield and N uptake in grazed pasture system	New Zealand	Grasses	Field	-	-	Silt loam	Medium	Urine	Organic	DCD	Biomass
121	Zaman et al	2009	Effect of urease and nitrification inhibitors on N transformation, gaseous emissions of ammonia and nitrous oxide, pasture yield and N uptake in grazed pasture system	New Zealand	Grasses	Field	-	-	Silt loam	Medium	Urine	Organic	DCD	Biomass
121	Zaman et al	2009	Effect of urease and nitrification inhibitors on N transformation, gaseous emissions of ammonia and nitrous oxide, pasture yield and N uptake in grazed pasture system	New Zealand	Grasses	Field	-	-	Silt loam	Medium	Urine	Organic	DCD	Plant N-uptake
121	Zaman et al	2009	Effect of urease and nitrification inhibitors on N transformation, gaseous emissions of ammonia and nitrous oxide, pasture yield and N uptake in grazed pasture system	New Zealand	Grasses	Field	-	-	Silt loam	Medium	Urine	Organic	DCD	Plant N-uptake
121	Zaman et al	2009	Effect of urease and nitrification inhibitors on N transformation, gaseous emissions of ammonia and nitrous oxide, pasture yield and N uptake in grazed pasture system	New Zealand	Grasses	Field	-	-	Silt loam	Medium	Urine	Organic	DCD	Plant N-uptake
122	Smith et al	2008	Effect of dicyandiamide applied in a granular form on nitrous oxide emissions from a grazed dairy pasture in Southland, New Zealand	New Zealand	Grasses	Field	-	-	Silt loam	Medium	Urea	Chemical	DCD	N2O emission
123	Di et al	2008	Sources of nitrous oxide from 15N-labelled animal urine and urea fertiliser with and without a nitrification inhibitor, dicyandiamide (DCD)	New Zealand	Grasses	Field	-	-	Sandy loam	Medium	Urea	Chemical	DCD	N2O emission
124	Meijide et al	2007	Nitrogen oxide emissions from an irrigated maize crop amended with treated pig slurries and composts in a Mediterranean climate	Spain	Maize	Field	8.1	Alkaline	Sandy silty loam	Medium	Pig slurry	Organic	DCD	N2O emission
124	Meijide et al	2007	Nitrogen oxide emissions from an irrigated maize crop amended with treated pig slurries and composts in a Mediterranean climate	Spain	Maize	Field	8.1	Alkaline	Sandy silty loam	Medium	Pig slurry	Organic	DCD	NO emission
125	Vallejo et al	2006	Nitrogen oxides emission from soils bearing a potato crop as influenced by fertilization with treated pig slurries and composts	Spain	Vegetables	Field	7.9	Alkaline	Clay loam	Fine	Pig slurry	Organic	DCD	N2O emission
125	Vallejo et al	2006	Nitrogen oxides emission from soils bearing a potato crop as influenced by fertilization with treated pig slurries and composts	Spain	Vegetables	Field	7.9	Alkaline	Clay loam	Fine	Pig slurry	Organic	DCD	NO emission
126	Merino et al	2006	Mitigation of N2O emissions from grassland by nitrification inhibitor and Actilith F2 applied with fertilizer and cattle slurry	Spain	Grasses	Field	5.7	Acidic	Fine sand	Coarse	Calcium ammonium nitrate	Chemical	DCD	N2O emission
126	Merino et al	2006	Mitigation of N2O emissions from grassland by nitrification inhibitor and Actilith F2 applied with fertilizer and cattle slurry	Spain	Grasses	Field	5.7	Acidic	Fine sand	Coarse	Cattle slurry	Organic	DCD	N2O emission
126	Merino et al	2006	Mitigation of N2O emissions from grassland by nitrification inhibitor and Actilith F2 applied with fertilizer and cattle slurry	Spain	Grasses	Field	5.7	Acidic	Fine sand	Coarse	Calcium ammonium nitrate	Chemical	DCD	NH4-N in soil
126	Merino et al	2006	Mitigation of N2O emissions from grassland by nitrification inhibitor and Actilith F2 applied with fertilizer and cattle slurry	Spain	Grasses	Field	5.7	Acidic	Fine sand	Coarse	Cattle slurry	Organic	DCD	NH4-N in soil
126	Merino et al	2006	Mitigation of N2O emissions from grassland by nitrification inhibitor and Actilith F2 applied with fertilizer and cattle slurry	Spain	Grasses	Field	5.7	Acidic	Fine sand	Coarse	Calcium ammonium nitrate	Chemical	DCD	NO3-N in soil
126	Merino et al	2006	Mitigation of N2O emissions from grassland by nitrification inhibitor and Actilith F2 applied with fertilizer and cattle slurry	Spain	Grasses	Field	5.7	Acidic	Fine sand	Coarse	Cattle slurry	Organic	DCD	NO3-N in soil
127	Merino et al	2005	3, 4-Dimethylpyrazole phosphate reduces nitrous oxide emissions from grassland after slurry application	Spain	Grasses	Field	-	-	-	-	Slurry (ORG)	Organic	DMPP	N2O emission
127	Merino et al	2005	3, 4-Dimethylpyrazole phosphate reduces nitrous oxide emissions from grassland after slurry application	Spain	Grasses	Field	-	-	-	-	Slurry (ORG)	Organic	DMPP	N2O emission
128	Malla et al	2005	Mitigating nitrous oxide and methane emissions from soil in rice-wheat system of the Indo-Gangetic plain with nitrification and urease inhibitors	India	Rice	Field	8.04	Alkaline	Loam	Medium	Urea	Chemical	DCD	N2O emission
128	Malla et al	2005	Mitigating nitrous oxide and methane emissions from soil in rice-wheat system of the Indo-Gangetic plain with nitrification and urease inhibitors	India	Rice	Field	8.04	Alkaline	Loam	Medium	Urea	Chemical	DCD	CH4 emission
128	Malla et al	2005	Mitigating nitrous oxide and methane emissions from soil in rice-wheat system of the Indo-Gangetic plain with nitrification and urease inhibitors	India	Rice	Field	8.04	Alkaline	Loam	Medium	Urea	Chemical	DCD	CO2 emission
128	Malla et al	2005	Mitigating nitrous oxide and methane emissions from soil in rice-wheat system of the Indo-Gangetic plain with nitrification and urease inhibitors	India	Rice	Field	8.04	Alkaline	Loam	Medium	Urea	Chemical	DCD	CO2 emission
128	Malla et al	2005	Mitigating nitrous oxide and methane emissions from soil in rice-wheat system of the Indo-Gangetic plain with nitrification and urease inhibitors	India	Wheat	Field	8.04	Alkaline	Loam	Medium	Urea	Chemical	DCD	CO2 emission
128	Malla et al	2005	Mitigating nitrous oxide and methane emissions from soil in rice-wheat system of the Indo-Gangetic plain with nitrification and urease inhibitors	India	Wheat	Field	8.04	Alkaline	Loam	Medium	Urea	Chemical	DCD	CO2 emission
128	Malla et al	2005	Mitigating nitrous oxide and methane emissions from soil in rice-wheat system of the Indo-Gangetic plain with nitrification and urease inhibitors	India	Wheat	Field	8.04	Alkaline	Loam	Medium	Urea	Chemical	DCD	Yield
128	Malla et al	2005	Mitigating nitrous oxide and methane emissions from soil in rice-wheat system of the Indo-Gangetic plain with nitrification and urease inhibitors	India	Rice	Field	8.04	Alkaline	Loamy	Medium	Urea	Chemical	DCD	N2O emission
128	Malla et al	2005	Mitigating nitrous oxide and methane emissions from soil in rice-wheat system of the Indo-Gangetic plain with nitrification and urease inhibitors	India	Rice	Field	8.04	Alkaline	Loamy	Medium	Urea	Chemical	DCD	CH4 emission
128	Malla et al	2005	Mitigating nitrous oxide and methane emissions from soil in rice-wheat system of the Indo-Gangetic plain with nitrification and urease inhibitors	India	Rice	Field	8.04	Alkaline	Loamy	Medium	Urea	Chemical	DCD	Yield
128	Malla et al	2005	Mitigating nitrous oxide and methane emissions from soil in rice-wheat system of the Indo-Gangetic plain with nitrification and urease inhibitors	India	Wheat	Field	8.04	Alkaline	Loamy	Medium	Urea	Chemical	DCD	N2O emission
128	Malla et al	2005	Mitigating nitrous oxide and methane emissions from soil in rice-wheat system of the Indo-Gangetic plain with nitrification and urease inhibitors	India	Wheat	Field	8.04	Alkaline	Loamy	Medium	Urea	Chemical	DCD	Yield
129	Hatch et al	2005	Laboratory study of the effects of two nitrification inhibitors on greenhouse gas emissions from a slurry-treated arable soil: Impact of diurnal temperature cycle	Portugal	Fallow	Incubation	5.5	Acidic	-	-	Slurry	Organic	DCD	N2O emission
129	Hatch et al	2005	Laboratory study of the effects of two nitrification inhibitors on greenhouse gas emissions from a slurry-treated arable soil: Impact of diurnal temperature cycle	Portugal	Fallow	Incubation	5.5	Acidic	-	-	Slurry	Organic	DMPP	N2O emission
130	Xu et al	2005	Mineral nitrogen in a rhizosphere soil and in standing water during rice (Oryza sativa L.) growth: Effect of hydroquinone and dicyandiamide	Belgium	Rice	Pot	7.6	Alkaline	Sandy loam	Medium	Urea	Chemical	DCD	Biomass
130	Xu et al	2005	Mineral nitrogen in a rhizosphere soil and in standing water during rice (Oryza sativa L.) growth: Effect of hydroquinone and dicyandiamide	Belgium	Rice	Pot	7.6	Alkaline	Sandy loam	Medium	Urea	Chemical	DCD	NH4-N in soil
130	Xu et al	2005	Mineral nitrogen in a rhizosphere soil and in standing water during rice (Oryza sativa L.) growth: Effect of hydroquinone and dicyandiamide	Belgium	Rice	Pot	7.6	Alkaline	Sandy loam	Medium	Urea	Chemical	DCD	NO3-N in soil
131	Merino et al	2002	Mitigation of N2O emissions from grassland by nitrification inhibitor and Actilith F2 applied with fertilizer and cattle slurry	Spain	Grasses	Field	5.7	Acidic	-	-	Calcium ammonium nitrate	Chemical	DCD	N2O emission
132	Majumdar et al	2002	Nitrous oxide emission from a sandy loam Inceptisol under irrigated wheat in India as influenced by different nitrification inhibitors	India	Wheat	Field	8.1	Alkaline	Sandy loam	Medium	Urea	Chemical	DCD	N2O emission
132	Majumdar et al	2002	Nitrous oxide emission from a sandy loam Inceptisol under irrigated wheat in India as influenced by different nitrification inhibitors	India	Wheat	Field	8.1	Alkaline	Sandy loam	Medium	Urea	Chemical	DCD	Yield
132	Majumdar et al	2002	Nitrous oxide emission from a sandy loam Inceptisol under irrigated wheat in India as influenced by different nitrification inhibitors	India	Wheat	Field	8.1	Alkaline	Sandy loam	Medium	Urea	Chemical	DCD	Biomass
132	Majumdar et al	2002	Nitrous oxide emission from a sandy loam Inceptisol under irrigated wheat in India as influenced by different nitrification inhibitors	India	Wheat	Field	8.1	Alkaline	Sandy loam	Medium	Urea	Chemical	DCD	Plant N-uptake
133	Morita et al	2002	Nitrification and denitrification in an acidic soil of tea (Camellia sinensis L.) field estimated by δ15N values of leached nitrogen from the soil columns treated with ammonium nitrate in the presence or absence of a nitrification inhibitor and with slowrelease fertilizers	Japan	Other crops	Pot	4	Acidic	-	-	Ammonium nitrate	Chemical	DCD	NO3 leaching
134	Gioacchini et al	2002	Influence of urease and nitrification inhibitors on N losses from soils fertilized with urea	Italy	Wheat	Field	7.9	Alkaline	Clay loam	Fine	Urea	Chemical	DCD	Yield
134	Gioacchini et al	2002	Influence of urease and nitrification inhibitors on N losses from soils fertilized with urea	Italy	Wheat	Field	7.9	Alkaline	Clay loam	Fine	Urea	Chemical	DCD	Plant N-uptake
134	Gioacchini et al	2002	Influence of urease and nitrification inhibitors on N losses from soils fertilized with urea	Italy	Wheat	Field	7.9	Alkaline	Clay loam	Fine	Urea	Chemical	DCD	Biomass
134	Gioacchini et al	2002	Influence of urease and nitrification inhibitors on N losses from soils fertilized with urea	Italy	Wheat	Field	7.9	Alkaline	Clay loam	Fine	Urea	Chemical	DCD	Plant N-uptake
134	Gioacchini et al	2002	Influence of urease and nitrification inhibitors on N losses from soils fertilized with urea	Italy	Wheat	Field	7.9	Alkaline	Clay loam	Fine	Urea	Chemical	DCD	NO3 leaching
134	Gioacchini et al	2002	Influence of urease and nitrification inhibitors on N losses from soils fertilized with urea	Italy	Wheat	Field	7.8	Alkaline	Sandy loam	Medium	Urea	Chemical	DCD	Yield
134	Gioacchini et al	2002	Influence of urease and nitrification inhibitors on N losses from soils fertilized with urea	Italy	Wheat	Field	7.8	Alkaline	Sandy loam	Medium	Urea	Chemical	DCD	Plant N-uptake
134	Gioacchini et al	2002	Influence of urease and nitrification inhibitors on N losses from soils fertilized with urea	Italy	Wheat	Field	7.8	Alkaline	Sandy loam	Medium	Urea	Chemical	DCD	Biomass
134	Gioacchini et al	2002	Influence of urease and nitrification inhibitors on N losses from soils fertilized with urea	Italy	Wheat	Field	7.8	Alkaline	Sandy loam	Medium	Urea	Chemical	DCD	Plant N-uptake
134	Gioacchini et al	2002	Influence of urease and nitrification inhibitors on N losses from soils fertilized with urea	Italy	Wheat	Field	7.8	Alkaline	Sandy loam	Medium	Urea	Chemical	DCD	NO3 leaching
135	Pathak et al	2002	Emission of nitrous oxide from rice-wheat systems of Indo-Gangetic plains of India	India	Rice	Field	8.1	Alkaline	Loamy	Medium	Urea	Chemical	DCD	N2O emission
135	Pathak et al	2002	Emission of nitrous oxide from rice-wheat systems of Indo-Gangetic plains of India	India	Rice	Field	8.1	Alkaline	Loamy	Medium	Urea	Chemical	DCD	Yield
135	Pathak et al	2002	Emission of nitrous oxide from rice-wheat systems of Indo-Gangetic plains of India	India	wheat	Field	8.1	Alkaline	Loamy	Medium	Urea	Chemical	DCD	N2O emission
135	Pathak et al	2002	Emission of nitrous oxide from rice-wheat systems of Indo-Gangetic plains of India	India	wheat	Field	8.1	Alkaline	Loamy	Medium	Urea	Chemical	DCD	Yield
136	Xu et al	2002	Nitrous oxide and methane emissions during rice growth and through rice plants: Effect of dicyandiamide and hydroquinone	Belgium	Rice	Pot	7.6	Alkaline	Sandy loam	Medium	Urea	Chemical	DCD	N2O emission
136	Xu et al	2002	Nitrous oxide and methane emissions during rice growth and through rice plants: Effect of dicyandiamide and hydroquinone	Belgium	Rice	Pot	7.6	Alkaline	Sandy loam	Medium	Urea	Chemical	DCD	NO3-N in soil
136	Xu et al	2002	Nitrous oxide and methane emissions during rice growth and through rice plants: Effect of dicyandiamide and hydroquinone	Belgium	Rice	Pot	7.6	Alkaline	Sandy loam	Medium	Urea	Chemical	DCD	Biomass
136	Xu et al	2002	Nitrous oxide and methane emissions during rice growth and through rice plants: Effect of dicyandiamide and hydroquinone	Belgium	Rice	Pot	7.6	Alkaline	Sandy loam	Medium	Urea	Chemical	DCD	CH4 emission
137	Weiske et al	2001	Effect of the new nitrification inhibitor DMPP in comparison to DCD on nitrous oxide (N2O) emissions and methane (CH4) oxidation during 3 years of repeated applications in field experiments	Germany	Other crops	Field	6.8	Acidic	clayey loam	Fine	ammonium sulphate nitrate	Chemical	DMPP	N2O emission
137	Weiske et al	2001	Effect of the new nitrification inhibitor DMPP in comparison to DCD on nitrous oxide (N2O) emissions and methane (CH4) oxidation during 3 years of repeated applications in field experiments	Germany	Other crops	Field	6.8	Acidic	clayey loam	Fine	ammonium sulphate nitrate	Chemical	DMPP	CH4 emission
137	Weiske et al	2001	Effect of the new nitrification inhibitor DMPP in comparison to DCD on nitrous oxide (N2O) emissions and methane (CH4) oxidation during 3 years of repeated applications in field experiments	Germany	Other crops	Field	6.8	Acidic	clayey loam	Fine	ammonium sulphate nitrate	Chemical	DMPP	Yield
137	Weiske et al	2001	Effect of the new nitrification inhibitor DMPP in comparison to DCD on nitrous oxide (N2O) emissions and methane (CH4) oxidation during 3 years of repeated applications in field experiments	Germany	Other crops	Field	6.8	Acidic	clayey loam	Fine	ammonium sulphate nitrate	Chemical	DCD	N2O emission
137	Weiske et al	2001	Effect of the new nitrification inhibitor DMPP in comparison to DCD on nitrous oxide (N2O) emissions and methane (CH4) oxidation during 3 years of repeated applications in field experiments	Germany	Other crops	Field	6.8	Acidic	clayey loam	Fine	ammonium sulphate nitrate	Chemical	DCD	CH4 emission
137	Weiske et al	2001	Effect of the new nitrification inhibitor DMPP in comparison to DCD on nitrous oxide (N2O) emissions and methane (CH4) oxidation during 3 years of repeated applications in field experiments	Germany	Other crops	Field	6.8	Acidic	clayey loam	Fine	ammonium sulphate nitrate	Chemical	DCD	Yield
137	Weiske et al	2001	Effect of the new nitrification inhibitor DMPP in comparison to DCD on nitrous oxide (N2O) emissions and methane (CH4) oxidation during 3 years of repeated applications in field experiments	Germany	Maize	Field	6.8	Acidic	clayey loam	Fine	ammonium sulphate nitrate	Chemical	DMPP	N2O emission
137	Weiske et al	2001	Effect of the new nitrification inhibitor DMPP in comparison to DCD on nitrous oxide (N2O) emissions and methane (CH4) oxidation during 3 years of repeated applications in field experiments	Germany	Maize	Field	6.8	Acidic	clayey loam	Fine	ammonium sulphate nitrate	Chemical	DMPP	CH4 emission
137	Weiske et al	2001	Effect of the new nitrification inhibitor DMPP in comparison to DCD on nitrous oxide (N2O) emissions and methane (CH4) oxidation during 3 years of repeated applications in field experiments	Germany	Maize	Field	6.8	Acidic	clayey loam	Fine	ammonium sulphate nitrate	Chemical	DMPP	Yield
137	Weiske et al	2001	Effect of the new nitrification inhibitor DMPP in comparison to DCD on nitrous oxide (N2O) emissions and methane (CH4) oxidation during 3 years of repeated applications in field experiments	Germany	Maize	Field	6.8	Acidic	clayey loam	Fine	ammonium sulphate nitrate	Chemical	DCD	N2O emission
137	Weiske et al	2001	Effect of the new nitrification inhibitor DMPP in comparison to DCD on nitrous oxide (N2O) emissions and methane (CH4) oxidation during 3 years of repeated applications in field experiments	Germany	Maize	Field	6.8	Acidic	clayey loam	Fine	ammonium sulphate nitrate	Chemical	DCD	CH4 emission
137	Weiske et al	2001	Effect of the new nitrification inhibitor DMPP in comparison to DCD on nitrous oxide (N2O) emissions and methane (CH4) oxidation during 3 years of repeated applications in field experiments	Germany	Maize	Field	6.8	Acidic	clayey loam	Fine	ammonium sulphate nitrate	Chemical	DCD	Yield
137	Weiske et al	2001	Effect of the new nitrification inhibitor DMPP in comparison to DCD on nitrous oxide (N2O) emissions and methane (CH4) oxidation during 3 years of repeated applications in field experiments	Germany	Wheat	Field	6.8	Acidic	clayey loam	Fine	ammonium sulphate nitrate	Chemical	DMPP	N2O emission
137	Weiske et al	2001	Effect of the new nitrification inhibitor DMPP in comparison to DCD on nitrous oxide (N2O) emissions and methane (CH4) oxidation during 3 years of repeated applications in field experiments	Germany	Wheat	Field	6.8	Acidic	clayey loam	Fine	ammonium sulphate nitrate	Chemical	DMPP	CH4 emission
137	Weiske et al	2001	Effect of the new nitrification inhibitor DMPP in comparison to DCD on nitrous oxide (N2O) emissions and methane (CH4) oxidation during 3 years of repeated applications in field experiments	Germany	Wheat	Field	6.8	Acidic	clayey loam	Fine	ammonium sulphate nitrate	Chemical	DMPP	Yield
137	Weiske et al	2001	Effect of the new nitrification inhibitor DMPP in comparison to DCD on nitrous oxide (N2O) emissions and methane (CH4) oxidation during 3 years of repeated applications in field experiments	Germany	Wheat	Field	6.8	Acidic	clayey loam	Fine	ammonium sulphate nitrate	Chemical	DCD	N2O emission
137	Weiske et al	2001	Effect of the new nitrification inhibitor DMPP in comparison to DCD on nitrous oxide (N2O) emissions and methane (CH4) oxidation during 3 years of repeated applications in field experiments	Germany	Wheat	Field	6.8	Acidic	clayey loam	Fine	ammonium sulphate nitrate	Chemical	DCD	CH4 emission
137	Weiske et al	2001	Effect of the new nitrification inhibitor DMPP in comparison to DCD on nitrous oxide (N2O) emissions and methane (CH4) oxidation during 3 years of repeated applications in field experiments	Germany	Wheat	Field	6.8	Acidic	clayey loam	Fine	ammonium sulphate nitrate	Chemical	DCD	Yield
138	Merino et al	2001	Nitrification and denitrification derived N2O production from a grassland soil under application of DCD and Actilith F2	Spain	Grasses	Field	-	-	Sandy clay loam	Medium	Calcium ammonium nitrate	Chemical	DCD	N2O emission
138	Merino et al	2001	Nitrification and denitrification derived N2O production from a grassland soil under application of DCD and Actilith F2	Spain	Grasses	Field	-	-	Fine sand	Coarse	Slurry	Organic	DCD	N2O emission
139	Kumar et al	2000	Nitrous oxide emission from different fertilizers and its mitigation by nitrification inhibitors in irrigated rice	India	Fallow	Field	7.8	Alkaline	Clay loam	Fine	Urea	Chemical	DCD	N2O emission
139	Kumar et al	2000	Nitrous oxide emission from different fertilizers and its mitigation by nitrification inhibitors in irrigated rice	India	Fallow	Field	7.8	Alkaline	Clay loam	Fine	Ammonium Sulphate	Chemical	DCD	N2O emission
140	Kumar et al	2000	Role of nitrification inhibitors on nitrous oxide emissions in a fertilized alluvial clay loam under different moisture regimes	India	Fallow	Incubation	7.8	Alkaline	Clay loam	Fine	Urea	Chemical	DCD	N2O emission
141	Ball-Coelho & Roy	1998	Enhanced ammonium sources to reduce nitrate leaching	Canada	Maize	Field	-	-	Loamy sand	Coarse	Urea	Chemical	DCD	Yield
141	Ball-Coelho & Roy	1998	Enhanced ammonium sources to reduce nitrate leaching	Canada	Maize	Field	-	-	Loamy sand	Coarse	Urea	Chemical	DCD	Plant N-uptake
141	Ball-Coelho & Roy	1998	Enhanced ammonium sources to reduce nitrate leaching	Canada	Maize	Field	-	-	Loamy sand	Coarse	Urea	Chemical	DCD	NO3-N in soil
141	Ball-Coelho & Roy	1998	Enhanced ammonium sources to reduce nitrate leaching	Canada	Maize	Field	-	-	Loamy sand	Coarse	Urea	Chemical	DCD	Yield
141	Ball-Coelho & Roy	1998	Enhanced ammonium sources to reduce nitrate leaching	Canada	Maize	Field	-	-	Loamy sand	Coarse	Urea	Chemical	DCD	Plant N-uptake
141	Ball-Coelho & Roy	1998	Enhanced ammonium sources to reduce nitrate leaching	Canada	Maize	Field	-	-	Loamy sand	Coarse	Urea	Chemical	DCD	NO3-N in soil
141	Ball-Coelho & Roy	1998	Enhanced ammonium sources to reduce nitrate leaching	Canada	Maize	Field	-	-	Loamy sand	Coarse	Urea	Chemical	DCD	Yield
141	Ball-Coelho & Roy	1998	Enhanced ammonium sources to reduce nitrate leaching	Canada	Maize	Field	-	-	Loamy sand	Coarse	Urea	Chemical	DCD	Plant N-uptake
141	Ball-Coelho & Roy	1998	Enhanced ammonium sources to reduce nitrate leaching	Canada	Maize	Field	-	-	Loamy sand	Coarse	Urea	Chemical	DCD	NO3-N in soil
142	McTaggart et al	1996	Nitrous oxide emissions from grassland and spring barley, following N fertiliser application with and without nitrification inhibitors	UK	Other crops	Field	5.5	Acidic	Sandy loam	Medium	Ammonium nitrate	Chemical	DCD	N2O emission
142	McTaggart et al	1996	Nitrous oxide emissions from grassland and spring barley, following N fertiliser application with and without nitrification inhibitors	UK	Other crops	Field	5.5	Acidic	Sandy loam	Medium	Urea	Chemical	DCD	N2O emission
143	Klein et al	1994	Denitrification and N2O emission from urine-affected grassland soil	Netherlands	Grasses	Field	5	Acidic	-	-	Urine	Organic	DCD	N2O emission
144	Skiba et al	1993	Nitrification and denitrification as sources of nitric oxide and nitrous oxide in a sandy loam soil	UK	Grasses	Pot	5.7	Acidic	-	-	Ammonium Sulphate	Chemical	DCD	N2O emission
